# Supplementary material for: Metagenomic insights into microbial community structure and metabolism in alpine permafrost on the Tibetan Plateau
Source: Nat Commun. 2024 Jul 14;15:5920. doi: 10.1038/s41467-024-50276-2 (PMC11247091; doi:10.1038/s41467-024-50276-2)
Supplement: Supplementary file 4 — Supplementary Data 1 [file 41467_2024_50276_MOESM4_ESM.xlsx]

## Sheet: Supplementary Data 1
Genome_ID	Completeness (%)	Contamination (%)	Genome size (bp)
s_SUR_2_3.fa	95.6	1.7	4973562
s_SUR_16_7.fa	79.37	0.72	2305518
s_SUR_2_5.fa	71.56	3.2	2353088
s_SUR_8_1.fa	88.91	2.39	2355489
s_SUR_6_2.fa	86.26	0.86	2340212
s_SUR_17_2.fa	86.31	1.58	2351607
s_SUR_18_1.fa	79.74	0	1915496
s_SUR_22_1.fa	82.54	1.47	1769665
s_SUR_8_11.fa	89.76	1.29	3155648
s_SUR_19_3.fa	71.41	4.02	3244911
s_SUR_24_2.fa	78.02	3.74	3132179
s_SUR_1_1.fa	87.72	4.27	3757843
s_SUR_8_3.fa	82.66	2.14	3621249
s_SUR_24_4.fa	89.31	2.46	2693189
s_SUR_2_8.fa	70.09	3.67	3272986
s_SUR_24_7.fa	88.29	2.4	2811573
s_SUR_16_8.fa	94.87	2.64	2661568
s_SUR_24_5.fa	94.83	5.49	3037531
s_SUR_8_2.fa	74.31	2.27	2134168
s_SUR_8_5.fa	85.15	6.46	3833085
s_SUR_2_2.fa	77.31	3.25	3002179
s_SUR_16_9.fa	85.76	1.66	3128058
s_SUR_19_2.fa	93.78	1.14	2038901
s_SUR_13_1.fa	93.55	1.34	2429747
s_SUR_12_4.fa	85.96	2.42	2284153
s_SUR_17_3.fa	71.33	8.24	2573013
s_SUR_18_3.fa	92.12	2.66	8277182
s_SUR_11_1.fa	77.34	5.35	2008456
s_SUR_15_6.fa	85.44	2.43	1558585
s_SUR_20_5.fa	98.06	3.4	2376026
s_SUR_12_8.fa	73.38	1.05	1190976
s_SUR_16_2.fa	78.76	1.87	1910193
s_SUR_18_2.fa	97.09	5.16	2545103
s_SUR_21_5.fa	72.16	3.13	5166406
s_SUB_1_6.fa	91.97	4.24	1924522
s_SUB_8_8.fa	70.54	9.49	1502314
s_SUB_6_2.fa	96.24	1.46	3438055
s_SUB_5_10.fa	95.7	1.64	1449106
s_SUB_15_1.fa	85.3	3.36	3795507
s_SUB_10_10.fa	84.56	9.56	4840834
s_SUB_16_17.fa	88.59	4.56	5159582
s_SUB_8_7.fa	94.71	5.18	5247556
s_SUB_18_12.fa	75.52	3.47	2866919
s_SUB_5_9.fa	94.87	1.8	4611157
s_SUB_4_7.fa	70.69	1.03	3773793
s_SUB_12_11.fa	74.16	2.14	4110558
s_SUB_7_6.fa	82.21	4.89	4061458
s_SUB_22_2.fa	95.67	4.7	5443144
s_SUB_6_20.fa	83.11	3.78	1823342
s_SUB_15_7.fa	86.68	2.21	2548513
s_SUB_3_24.fa	72.36	2.58	2402223
s_SUB_21_2.fa	71.84	4.7	1515360
s_SUB_9_5.fa	70.04	3.29	1757437
s_SUB_9_9.fa	89.68	2.56	1519217
s_SUB_16_2.fa	76.37	2.72	2288416
s_SUB_5_6.fa	83.7	2.09	2670555
s_SUB_9_1.fa	74.56	1.2	2271368
s_SUB_9_18.fa	83.62	7.69	2106053
s_SUB_9_14.fa	79.18	1.6	2057449
s_SUB_12_16.fa	71.14	2.93	2582815
s_SUB_17_2.fa	97.97	3.55	2756132
s_SUB_6_8.fa	72.9	4.44	1319229
s_SUB_1_17.fa	88.07	1.92	2223159
s_SUB_6_19.fa	78.41	5.66	2354695
s_SUB_1_5.fa	85.3	3.85	3368750
s_SUB_5_13.fa	91.11	2.56	3110435
s_SUB_6_3.fa	82.64	1.14	2070854
s_SUB_12_8.fa	98.29	3.54	6049639
s_SUB_9_16.fa	90.98	1.95	2463640
s_SUB_16_5.fa	81.96	2.71	1655305
s_SUB_3_7.fa	92.62	4.78	3149865
s_SUB_6_22.fa	85.23	1.08	2134811
s_SUB_18_11.fa	99.15	0.85	2421038
s_SUB_3_6.fa	74.34	3.41	1602085
s_SUB_6_30.fa	70.34	7.27	1513380
s_SUB_7_1.fa	88.56	5.13	5358190
s_SUB_12_3.fa	77.85	4.4	2846751
s_SUB_9_2.fa	74.34	0.86	1973527
s_SUB_6_29.fa	96.55	0.16	1426370
s_SUB_20_9.fa	93.36	4.31	2849129
s_SUB_1_4.fa	91.09	2.73	3211743
s_SUB_11_2.fa	92.74	0.93	2497301
s_SUB_21_3.fa	92.27	2.78	3491988
s_SUB_15_15.fa	93.73	0.85	2366587
s_SUB_6_13.fa	92.08	3.68	2071760
s_SUB_6_17.fa	86.53	5.56	3329413
s_SUB_17_8.fa	70.31	2.14	2291680
s_SUB_19_1.fa	87.18	5.22	2522101
s_SUB_21_5.fa	72.1	7.33	2605947
s_SUB_13_7.fa	86.56	2.9	2356960
s_SUB_18_2.fa	83.13	4.61	1888799
s_SUB_20_4.fa	79.44	3.64	2121718
s_SUB_7_10.fa	81.86	3.05	3026029
s_SUB_8_10.fa	88.12	3.38	3298380
s_SUB_12_18.fa	75.05	1.23	2397056
s_SUB_15_2.fa	77.47	6.55	2276160
s_SUB_19_2.fa	77.93	8.09	2578074
s_SUB_18_3.fa	95.52	1.61	2738111
s_SUB_19_5.fa	81.23	7.75	2506982
s_SUB_3_23.fa	93.08	0.72	3122428
s_SUB_1_2.fa	96.84	4.02	3566844
s_SUB_5_2.fa	81.81	6.13	1675217
s_SUB_8_9.fa	90.52	3.14	2384087
s_SUB_6_1.fa	89.51	2.28	1757461
s_SUB_2_3.fa	85.65	0.29	2237592
s_SUB_12_17.fa	78.55	2.9	2286012
s_SUB_15_5.fa	85.59	5.27	1842204
s_SUB_12_2.fa	86.24	1.29	2230696
s_SUB_12_12.fa	81.11	1.72	2700753
s_SUB_7_12.fa	71.65	0.43	3075823
s_SUB_13_5.fa	76.82	5.91	2203881
s_SUB_10_1.fa	80.11	0.93	1228948
s_SUB_12_6.fa	96.3	1.85	2949105
s_SUB_10_3.fa	87.18	1.8	2836052
s_SUB_2_2.fa	75.83	2.45	2045422
s_SUB_6_6.fa	81.03	1.72	2015449
s_SUB_12_7.fa	78.84	2.14	1744045
s_SUB_8_2.fa	87.98	2.09	2574472
s_SUB_2_5.fa	88.43	3.81	2478692
s_SUB_20_3.fa	81.94	2.31	3079359
s_SUB_12_13.fa	77.44	3.09	1958445
s_SUB_3_19.fa	92.07	2.45	2827375
s_SUB_2_11.fa	81.54	2.22	1002731
s_SUB_18_6.fa	95.45	5.81	2428313
s_SUB_18_9.fa	99.03	8.96	2893698
s_SUB_20_1.fa	78.57	1.27	1949223
s_SUB_22_4.fa	94.26	5.18	1297909
s_SUB_9_17.fa	84.46	5.45	3703997
s_PL_24_7.fa	94.38	6.31	1901138
s_PL_7_20.fa	93.69	2.43	3569169
s_PL_8_13.fa	92.52	6.07	2966888
s_PL_9_7.fa	78.4	9.66	2203372
s_PL_3_3.fa	70.26	5.3	1927281
s_PL_5_23.fa	75.33	6.12	2296674
s_PL_3_12.fa	84.8	2.12	1200728
s_PL_8_2.fa	77.29	9.97	1924570
s_PL_21_6.fa	96.74	2.76	2661970
s_PL_2_17.fa	85.18	2.26	2555768
s_PL_1_21.fa	72.47	5.77	2178950
s_PL_4_8.fa	72.12	0.16	1637450
s_PL_6_29.fa	83.88	3.05	1929436
s_PL_3_29.fa	96.55	1.72	1574359
s_PL_9_5.fa	73.98	1.69	1015597
s_PL_8_12.fa	97.85	0.81	3390389
s_PL_8_18.fa	92.7	5.4	2619254
s_PL_9_27.fa	79.73	2.09	2838880
s_PL_1_9.fa	71.27	2.53	1783897
s_PL_8_21.fa	93.58	5.03	2583117
s_PL_9_25.fa	94.92	0	1707848
s_PL_5_12.fa	89.56	5.41	1693265
s_PL_1_6.fa	88.76	2.88	1659620
s_PL_5_15.fa	91.82	1.02	1445816
s_PL_5_2.fa	70.15	4.65	1718445
s_PL_2_10.fa	83.56	7.03	2188673
s_PL_8_27.fa	92.55	2.79	2535984
s_PL_8_29.fa	80.02	4.7	1704366
s_PL_8_8.fa	86.44	1.27	1347873
s_PL_3_1.fa	81.81	1.82	1083756
s_PL_17_1.fa	85.67	3.72	2804788
s_PL_9_3.fa	97.22	6.86	7004368
s_PL_3_2.fa	71.06	0.91	1928690
s_PL_3_5.fa	85.02	3.47	1599569
s_PL_10_12.fa	82.16	5.29	2512197
s_PL_4_3.fa	73.49	7.94	2018017
s_PL_18_11.fa	71.56	8.59	2008273
s_PL_6_7.fa	71.72	3.17	2302099
s_PL_8_28.fa	76.72	3.86	3232799
s_PL_9_34.fa	92.86	1.79	1699322
s_PL_6_21.fa	75.36	0	1607135
s_PL_19_6.fa	72.2	2.94	2795905
s_PL_11_17.fa	73.07	3.5	2502545
s_PL_18_12.fa	72.73	4.75	2076456
s_PL_3_26.fa	96.13	1.13	3005365
s_PL_9_15.fa	87.63	4.25	3241104
s_PL_1_8.fa	73.76	1.47	1742069
s_PL_2_7.fa	95.04	0.49	3461975
s_PL_5_11.fa	71.78	0	1034401
s_PL_22_2.fa	98.9	5.13	5994871
s_PL_6_18.fa	76.35	4.31	1794711
s_PL_18_9.fa	76.52	2.16	1947484
s_PL_19_5.fa	90.03	2.25	2318837
s_PL_18_1.fa	77.79	1.98	2967413
s_PL_18_5.fa	80.27	2.13	2964943
s_PL_2_11.fa	86.85	9.54	3685681
s_PL_22_3.fa	82.33	6.16	4046613
s_PL_6_9.fa	96.6	3.52	4591425
s_PL_7_2.fa	73.58	9.54	2602917
s_PL_5_20.fa	83.66	2.93	3697041
s_PL_9_12.fa	87.59	4.81	3221552
s_PL_8_20.fa	92.74	4.13	2670754
s_PL_1_13.fa	76.64	1.45	1471697
s_PL_5_21.fa	89.17	5.46	2295024
s_PL_8_10.fa	91.03	0	1957261
s_PL_3_15.fa	73.82	3.14	1263448
s_PL_4_7.fa	86.15	4.08	3842204
s_PL_3_17.fa	72.38	2.18	5142102
s_PL_16_10.fa	77.47	6.15	3937096
s_PL_21_19.fa	82.15	4.11	2403525
s_PL_7_22.fa	82.92	1.1	2257078
s_PL_5_8.fa	96.7	2.2	2785203
s_PL_21_13.fa	88.46	2.75	2289904
s_PL_13_2.fa	77.17	3.67	1949318
s_PL_17_7.fa	70.06	0.92	2013949
s_PL_2_23.fa	78.73	0.93	1936713
s_PL_8_17.fa	89.81	3.09	2104190
s_PL_16_6.fa	85.19	1.39	2224556
s_PL_10_2.fa	70.87	9.01	3343618
s_PL_6_32.fa	89.81	2.55	2978401
s_PL_2_14.fa	90.32	2.27	2896837
s_PL_10_20.fa	96.35	4.87	3756602
s_PL_2_21.fa	77.99	2.31	2562201
s_PL_1_2.fa	89.71	0.55	2833322
s_PL_2_20.fa	85.11	2.59	1784097
s_PL_10_16.fa	83.65	2.4	3008866
s_PL_17_5.fa	72.61	4.92	2612965
s_PL_13_10.fa	77.73	3.78	1574974
s_PL_2_5.fa	87.92	6.89	5136133
s_PL_24_9.fa	75.1	2.56	3572865
s_PL_17_17.fa	83.33	0.95	1817708
s_PL_21_16.fa	85.06	1.15	1971143
s_PL_11_16.fa	76.72	7.04	1837913
s_PL_5_22.fa	90.66	1.15	2314160
s_PL_8_7.fa	96.55	3.08	2637791
s_PL_1_24.fa	74.94	0.72	1721636
s_PL_1_1.fa	78.75	2.99	3292111
s_PL_21_21.fa	79.89	3.57	2088183
s_PL_10_19.fa	93.97	2.26	2523256
s_PL_17_2.fa	77.23	0.81	1775150
s_PL_3_25.fa	90.43	1.78	2594517
s_PL_1_15.fa	88.72	3.42	2711746
s_PL_9_30.fa	84.61	4.62	2487474
s_PL_5_14.fa	73.51	0.53	1471668
s_PL_6_23.fa	83.33	1.32	1490908
s_PL_5_6.fa	85.7	3.16	1609134
s_PL_16_12.fa	70.58	3.07	1852802
s_PL_6_34.fa	72.38	5.58	1321178
s_PL_10_11.fa	85.26	4.06	2827100
s_PL_5_17.fa	75.02	1.54	1382431
s_PL_20_1.fa	87.35	4.48	1942984
s_PL_4_2.fa	96.01	0.17	1818946
s_PL_12_7.fa	75.28	0.85	2764642
s_PL_3_7.fa	85.27	2.99	2145828
s_PL_8_6.fa	85.61	2.88	2003190
s_PL_6_30.fa	96.15	1.71	3272645
s_PL_10_8.fa	94.44	0.85	2563547
s_PL_13_7.fa	85.73	2.61	2409519
s_PL_11_22.fa	84.16	1.71	2137205
s_PL_7_3.fa	73.7	2.99	1655222
s_PL_17_18.fa	86.11	2.93	3383047
s_PL_24_2.fa	82.43	4.02	1701165
s_PL_9_29.fa	78.25	4.92	2186092
s_PL_21_10.fa	77.45	5.59	2474090
s_PL_21_4.fa	70.18	2.85	2395876
s_PL_7_29.fa	71.08	1.28	2389234
s_PL_24_1.fa	84.5	5.13	2409341
s_PL_2_19.fa	88.49	2.1	4892921
s_PL_17_15.fa	90.17	0.57	2251118
s_PL_13_8.fa	97.01	3.67	2964471
s_PL_20_3.fa	73.59	3.85	2273999
s_PL_7_19.fa	77.26	9.15	2092604
s_PL_21_20.fa	83.86	0.85	2480956
s_PL_12_8.fa	79.91	4.27	2449191
s_PL_7_13.fa	86.87	1.71	2416550
s_PL_10_1.fa	96.58	1.71	2877564
s_PL_7_17.fa	92.98	0.4	2999556
s_PL_21_7.fa	94.79	0.43	1624077
s_PL_9_36.fa	81.55	5.45	5044593
s_PL_5_9.fa	92.57	5.74	5774946
s_PL_2_15.fa	96.15	1.07	3669115
s_PL_2_18.fa	84.55	1.21	4830856
s_PL_19_14.fa	96.81	1.03	2113294
s_PL_6_10.fa	75.71	0	733861
s_PL_7_15.fa	98.06	0.97	1486228
s_PL_9_10.fa	76.62	5.02	1898026
