# Supplementary material for: Metagenomic insights into microbial community structure and metabolism in alpine permafrost on the Tibetan Plateau
Source: Nat Commun. 2024 Jul 14;15:5920. doi: 10.1038/s41467-024-50276-2 (PMC11247091; doi:10.1038/s41467-024-50276-2)
Supplement: Supplementary file 5 — Supplementary Data 2 [file 41467_2024_50276_MOESM5_ESM.xlsx]

## Sheet: CN_ko_input
Category	Subcategory	Enzyme_protein_encoded	KO
Carbon	Starch	Alpha-amylase	K01176
Carbon	Starch	Alpha-amylase	K05343
Carbon	Starch	Alpha-amylase	K07405
Carbon	Starch	Pullulanase	K01200
Carbon	Starch	Glucoamylase	K01178
Carbon	Starch	Glucoamylase	K12047
Carbon	Starch	Glucoamylase	K21574
Carbon	Starch	Isopullulanase	K01208
Carbon	Starch	Isopullulanase	K21575
Carbon	Hemicellulose	Arabinofuranosidase	K01209
Carbon	Hemicellulose	Arabinofuranosidase	K15921
Carbon	Hemicellulose	Arabinofuranosidase	K20844
Carbon	Hemicellulose	Beta_mannanase	K01218
Carbon	Hemicellulose	Beta_mannanase	K19355
Carbon	Hemicellulose	Xylose isomerase	K01805
Carbon	Hemicellulose	Xylanase	K01181
Carbon	Hemicellulose	Xylanase	K13465
Carbon	Hemicellulose	Xylanase	K01198
Carbon	Hemicellulose	Xylanase	K15920
Carbon	Hemicellulose	Xylanase	K22268
Carbon	Cellulose	Beta-glucosidase	K01188
Carbon	Cellulose	Beta-glucosidase	K05349
Carbon	Cellulose	Beta-glucosidase	K05350
Carbon	Cellulose	Endoglucanase	K01179
Carbon	Cellulose	Endoglucanase	K19357
Carbon	Cellulose	Endoglucanase	K20542
Carbon	Cellulose	Exoglucanase	K01225
Carbon	Cellulose	Exoglucanase	K19668
Carbon	Chitin	Acetylglucosaminidase	K01227
Carbon	Chitin	Acetylglucosaminidase	K13714
Carbon	Chitin	Acetylglucosaminidase	K23989
Carbon	Chitin	Endochitinase	K01183
Carbon	Chitin	Endochitinase	K13381
Carbon	Chitin	Endochitinase	K20547
Carbon	Chitin	Exochitinase	K21606
Carbon	Pectin	Pectinase	K01051
Carbon	Pectin	Pectinase	K01184
Carbon	Pectin	Pectinase	K01213
Carbon	Aromatics	Isocitrate lyase	K01637
Carbon	Aromatics	Malate synthase	K01638
Carbon	Aromatics	Camphor 5-monooxygenase	K21569
Carbon	Aromatics	Camphor 6-monooxygenase	K19649
Carbon	Aromatics	Camphor 7-monooxygenase	K21570
Carbon	Aromatics	Limonene-1, 2-epoxide hydrolase	K10533
Carbon	Aromatics	limonene monooxygenase	K07382
Carbon	Aromatics	limonene monooxygenase	K14732
Carbon	Aromatics	Vanillate demethylase	K03862
Carbon	Aromatics	Vanillate demethylase	K03863
Carbon	Aromatics	Vanillate demethylase	K15066
Carbon	Aromatics	Vanillate demethylase	K25916
Carbon	Aromatics	Aryl-aldehyde oxidase	K21802
Carbon	Lignin	Glyoxal oxidase	K20929
Carbon	Lignin	Lignin peroxidase	K23515
Carbon	Lignin	Manganese peroxidase	K20205
Carbon	Lignin	Phenol oxidase (tyrosinase)	K00505
Carbon	Reductive tricarboxylic acid cycle	ATP citrate lyase	K15231
Carbon	Reductive acetyl–CoA pathway	Carbon monoxide dehydrogenase	K00192
Carbon	Reductive acetyl–CoA pathway	Carbon monoxide dehydrogenase	K00195
Carbon	Reductive acetyl–CoA pathway	Carbon monoxide dehydrogenase	K00193
Carbon	Reductive acetyl–CoA pathway	Carbon monoxide dehydrogenase	K00197
Carbon	Reductive acetyl–CoA pathway	Carbon monoxide dehydrogenase	K00194
Carbon	Reductive acetyl–CoA pathway	Tetrahydrofolate formylase	K00288
Carbon	multiple systems	Propionyl-CoA carboxylase	K01965
Carbon	multiple systems	Propionyl-CoA carboxylase	K01966
Carbon	Calvin cycle	RuBisCo	K01601
Carbon	Calvin cycle	RuBisCo	K01602
Carbon	Methanogenesis	Methyl coenzyme M reductase	K00399
Carbon	Methane oxidation	Soluable methane monooxygenase	K16157
Carbon	Methane oxidation	Particulate methane monooxygenase	K10944
Nitrogen	Nitrification	amoA	K10944
Nitrogen	Nitrification	amoB	K10945
Nitrogen	Nitrification	amoC	K10946
Nitrogen	Nitrification	hao	K10535
Nitrogen	Nitrification	nxrA	K00370
Nitrogen	Nitrification	nxrB	K00371
Nitrogen	Denitrification	nirK	K00368
Nitrogen	Denitrification	nirS	K15864
Nitrogen	Denitrification	norB	K04561
Nitrogen	Denitrification	norC	K02305
Nitrogen	Denitrification	nosZ	K00376
Nitrogen	DNRA	narG	K00370
Nitrogen	DNRA	narH	K00371
Nitrogen	DNRA	narI	K00374
Nitrogen	DNRA	napA	K02567
Nitrogen	DNRA	napB	K02568
Nitrogen	DNRA	nrfA	K03385
Nitrogen	DNRA	nrfH	K15876
Nitrogen	DNRA	nirB	K00362
Nitrogen	DNRA	nirD	K00363
Nitrogen	ANRA	nasC	K00372
Nitrogen	ANRA	nasB	K00360
Nitrogen	ANRA	nasE	K26138
Nitrogen	ANRA	nasD	K26139
Nitrogen	ANRA	narB	K00367
Nitrogen	ANRA	NR	K10534
Nitrogen	ANRA	NIT-6	K17877
Nitrogen	ANRA	nirA	K00366
Nitrogen	N2 fixation	nifD	K02586
Nitrogen	N2 fixation	nifK	K02591
Nitrogen	N2 fixation	nifH	K02588
Nitrogen	N transport	nrtA	K15576
Nitrogen	N transport	nrtB	K15577
Nitrogen	N transport	nrtC	K15578
Nitrogen	N transport	nrtD	K15579
Nitrogen	Organic N degradation	nmoA	K20147
Nitrogen	Organic N degradation	nmoB	K20146
Nitrogen	Organic N degradation	gdh_K00261	K00261
Nitrogen	Organic N degradation	gdh_K00262	K00262
Nitrogen	Organic N degradation	gdh_K15371	K15371
Nitrogen	Organic N degradation	glsA	K01425
Nitrogen	Organic N degradation	ureA	K01430
Nitrogen	Organic N degradation	ureB	K01429
Nitrogen	Organic N degradation	ureC	K01428
Nitrogen	Organic N degradation	nao	K19823
Nitrogen	Organic N degradation	glnA	K20712
Sulfur	Sulfate reduction	sat	K00958
Sulfur	adenylylsulfate kinase	cysC	K00860
Sulfur	sulfate adenylyltransferase	cysD	K00957
Sulfur	sulfate adenylyltransferase	cysNC	K00955
Sulfur	sulfate adenylyltransferase	csyH	K00390
Sulfur	sulfate adenylyltransferase	cysJ	K00380
Sulfur	sulfate adenylyltransferase	cysN	K00956
Sulfur	Sulfate reduction	aprA	K00394
Sulfur	Sulfate reduction	aprB	K00395
Sulfur	Sulfate reduction	dsrA	K11180
Sulfur	Sulfate reduction	dsrB	K11181
Sulfur	anaerobic sulfite reductase	asrA	K16950
Sulfur	anaerobic sulfite reductase	asrB	K16951
Sulfur	anaerobic sulfite reductase	asrC	K00385
Sulfur	sulfite reductase	sir	K00392
Sulfur	sulfur oxygenase reductase	sor	K16952
Sulfur	sulfur reductase	sreA	K17219
Sulfur	sulfur reductase	sreB	K17220
Sulfur	sulfur reductase	sreC	K17221
Sulfur	sulfhydrogenase/ hydrogenase	hydA	K17993
Sulfur	sulfhydrogenase/ hydrogenase	hydD	K17994
Sulfur	sulfhydrogenase/ hydrogenase	hydB	K17996
Sulfur	sulfhydrogenase/ hydrogenase	hydG	K17995
Sulfur	polysulfide reductase	psrA	K08352
Sulfur	polysulfide reductase	psrB	K16293
Sulfur	polysulfide reductase	psrC	K16294
Sulfur	sulfide-quinone oxidation	sqr	K17218
Sulfur	sulfide dehydrogenases	fccA	K17230
Sulfur	sulfide dehydrogenases	fccB	K17229
Sulfur	sulfuroxidizing multienzyme complex	soxD	K22622
Sulfur	sulfuroxidizing multienzyme complex	soxX	K17223
Sulfur	sulfuroxidizing multienzyme complex	soxA	K17222
Sulfur	sulfuroxidizing multienzyme complex	soxB	K17224
Sulfur	sulfuroxidizing multienzyme complex	soxC	K17225
Sulfur	sulfuroxidizing multienzyme complex	soxY	K17226
Sulfur	sulfuroxidizing multienzyme complex	soxZ	K17227
Sulfur	tetrathionate reductase	ttrA	K08357
Sulfur	tetrathionate reductase	ttrB	K08358
Sulfur	tetrathionate reductase	ttrC	K08359
Sulfur	thiosulfate reductase	phsA	K08352
Sulfur	thiosulfate reductase	phsB	K08353
Sulfur	thiosulfate reductase	phsC	K08354
As cycling	Arsenate reduction for detoxification	arsC (grx)	K00537
As cycling	Arsenate reduction for detoxification	arsC (trx)	K03741
As cycling	Arsenite oxidation for detoxification and energy metabolism	aioA	K08356
As cycling	Arsenite methylation	arsM	K07755
Selenate reduction	Selenate reduction	ygfM	K12529
Selenate reduction	Selenate reduction	xdhD	K12528
Selenate reduction	Selenate reduction	YgfK	K12527
Iron cycling	Iron uptake	acsC	K00197
Iron cycling	Iron uptake	acsD	K00194
Iron cycling	Iron uptake	mbtA	K04787
Iron cycling	Iron uptake	mbtB	K04788
Iron cycling	Iron uptake	mbtE	K04789
Iron cycling	Iron uptake	mbtC	K04790
Iron cycling	Iron uptake	mbtG	K04793
Iron cycling	Iron uptake	mbtF	K04792
