# Supplementary material for: Metagenomic insights into microbial community structure and metabolism in alpine permafrost on the Tibetan Plateau
Source: Nat Commun. 2024 Jul 14;15:5920. doi: 10.1038/s41467-024-50276-2 (PMC11247091; doi:10.1038/s41467-024-50276-2)
Supplement: Supplementary file 8 — Source Data [file 41467_2024_50276_MOESM8_ESM.xlsx]

## Sheet: Fig. 1b-e
Fig. 1b	Shannon-Wiener index
Layers	mean	sd	se	min	25th quantiles	median	75th quantiles	max
SUR	6.84	0.27	0.06	6.02	6.69	6.93	7.05	7.21
SUB	6.56	0.23	0.05	6.14	6.36	6.54	6.73	6.97
PL	6.01	1.06	0.23	3.15	5.77	6.14	6.73	7.36
Two-sided pairwise Wilcoxon test
P-values		SUR	SUB
	SUB	0.001	NA
	PL	0.001	0.019
Fig. 1c	Faith index
Layers	mean	sd	se	min	25th quantiles	median	75th quantiles	max
SUR	166.07	17.05	3.63	133.21	152.56	168.83	175.1	197.96
SUB	150.06	18.26	3.89	114.33	141.77	149.63	166.25	177.16
PL	136.11	35.57	7.58	27.99	126.18	140.29	158.87	182.79
Two-sided pairwise Wilcoxon test
P-values		SUR	SUB
	SUB	0.001	NA
	PL	0.001	0.156
Fig. 1d	Bray-Curtis dissimilarity
Layers	mean	sd	se	min	25th quantiles	median	75th quantiles	max
SUR	0.64	0.11	0.01	0.4	0.55	0.63	0.73	0.89
SUB	0.7	0.11	0.01	0.44	0.61	0.7	0.79	0.95
PL	0.79	0.12	0.01	0.47	0.69	0.79	0.88	1
Two-sided pairwise Wilcoxon test
P-values		SUR	SUB
	SUB	<0.001	NA
	PL	<0.001	<0.001
Fig. 1e	beta mean nearest taxon distance (Beta MNTD)
Layers	mean	sd	se	min	25th quantiles	median	75th quantiles	max
SUR	0.03	0.01	0	0.01	0.02	0.03	0.04	0.07
SUB	0.05	0.02	0	0.02	0.03	0.04	0.05	0.13
PL	0.08	0.07	0	0.03	0.04	0.05	0.08	0.3
Two-sided pairwise Wilcoxon test
P-values		SUR	SUB
	SUB	<0.001	NA
	PL	<0.001	<0.001
All P-values were adjusted using the Benjamini-Hochberg false discovery rate procedure.
SUR, surface layer; SUB, subsurface layer; PL, permafrost layer

## Sheet: Fig. 1g
Relative abundance (%) and P-values
Phylum
Proteobacteria
	Layers	mean	sd	se	min	25th quantiles	median	75th quantiles	max		Two-sided pairwise Wilcoxon test
	SUR	29.8	9.6	2	16.7	23.5	28.9	33.4	58.3		P-values		SUR	SUB
	SUB	18.7	6.5	1.4	6.8	15.1	17.4	22	33.7			SUB	0.001	NA
	PL	24.4	21.2	4.5	8.3	11.3	16.9	22.6	85.2			PL	0.242	0.71
Actinobacteriota
	Layers	mean	sd	se	min	25th quantiles	median	75th quantiles	max		Two-sided pairwise Wilcoxon test
	SUR	26.7	8.6	1.8	12.6	21.2	24.8	32.2	44.7		P-values		SUR	SUB
	SUB	23.7	6.8	1.4	15.8	17.5	23.1	27.3	38.2			SUB	0.242	NA
	PL	21.9	9	1.9	4.9	17.9	20.9	25.8	47.4			PL	0.098	0.783
Chloroflexi
	Layers	mean	sd	se	min	25th quantiles	median	75th quantiles	max		Two-sided pairwise Wilcoxon test
	SUR	10.3	3.5	0.8	3.6	8.2	9.9	12.4	17.7		P-values		SUR	SUB
	SUB	13.8	4.9	1	5.7	10.6	13.1	17.2	24.8			SUB	0.042	NA
	PL	12.1	8.1	1.7	0.1	7.2	11.8	17.1	36.5			PL	0.732	0.098
Acidobacteriota
	Layers	mean	sd	se	min	25th quantiles	median	75th quantiles	max		Two-sided pairwise Wilcoxon test
	SUR	10.5	3.9	0.8	3.6	7.5	9.7	13.8	17.6		P-values		SUR	SUB
	SUB	11	4.4	0.9	5.4	8.1	9.7	13.4	21			SUB	0.924	NA
	PL	8.9	4.4	0.9	0.1	5.1	9.2	12	16.9			PL	0.413	0.183
Bacteroidota
	Layers	mean	sd	se	min	25th quantiles	median	75th quantiles	max		Two-sided pairwise Wilcoxon test
	SUR	2.6	0.9	0.2	1.1	2	2.4	3.1	5.3		P-values		SUR	SUB
	SUB	5.8	3.2	0.7	1.4	3.6	5.3	8.1	13.7			SUB	0.001	NA
	PL	6.9	4.8	1	1	2.9	5.8	8.6	18.4			PL	0.005	0.606
Firmicutes
	Layers	mean	sd	se	min	25th quantiles	median	75th quantiles	max		Two-sided pairwise Wilcoxon test
	SUR	3.8	2.9	0.6	1.3	1.9	3.1	4.1	14.8		P-values		SUR	SUB
	SUB	4.8	5.7	1.2	0.4	1.4	3.4	6	27.3			SUB	0.606	NA
	PL	5.1	7.3	1.5	0.7	1.6	3	5.2	35.3			PL	0.924	0.924
Desulfobacterota
	Layers	mean	sd	se	min	25th quantiles	median	75th quantiles	max		Two-sided pairwise Wilcoxon test
	SUR	1.6	1.2	0.3	0	0.8	1.3	1.6	4.5		P-values		SUR	SUB
	SUB	4	2.3	0.5	0.3	1.9	4.1	5.3	9.9			SUB	0.001	NA
	PL	3.4	2.7	0.6	0.4	1.2	3.1	4.5	11.3			PL	0.006	0.391
Planctomycetota
	Layers	mean	sd	se	min	25th quantiles	median	75th quantiles	max		Two-sided pairwise Wilcoxon test
	SUR	3.8	2.1	0.4	0.7	2.7	3.3	5.1	8.2		P-values		SUR	SUB
	SUB	1.6	0.8	0.2	0.5	0.9	1.5	2.3	3.3			SUB	0.002	NA
	PL	1.4	0.8	0.2	0	0.9	1.2	1.9	3.9			PL	<0.001	0.146
Verrucomicrobiota
	Layers	mean	sd	se	min	25th quantiles	median	75th quantiles	max		Two-sided pairwise Wilcoxon test
	SUR	2.3	1.9	0.4	0.1	1.2	1.9	2.8	7.7		P-values		SUR	SUB
	SUB	2.6	2.3	0.5	0.5	0.9	2.2	3.4	10.6			SUB	0.686	NA
	PL	1.7	0.9	0.2	0	1.1	1.7	2.4	3.4			PL	0.732	0.311
Gemmatimonadota
	Layers	mean	sd	se	min	25th quantiles	median	75th quantiles	max		Two-sided pairwise Wilcoxon test
	SUR	1.2	0.8	0.2	0.5	0.7	1.1	1.3	3.7		P-values		SUR	SUB
	SUB	2.2	1.3	0.3	0.5	1.4	2	2.5	6.3			SUB	<0.001	NA
	PL	2.4	2	0.4	0.1	0.7	1.7	3.7	6.4			PL	0.042	0.834
All P-values were adjusted using the Benjamini-Hochberg false discovery rate procedure.
SUR, surface layer; SUB, subsurface layer; PL, permafrost layer

## Sheet: Fig. 2
Layers	OTU	Specificity	Occupancy	Mean relative abundance	Taxonomy
SUR	ASV_1142	0.773534	0.909091	0.000311816	Proteobacteria
SUR	ASV_75	0.87089	0.727273	0.00337183	Proteobacteria
SUR	ASV_1229	0.739522	0.727273	0.00027322	Proteobacteria
SUR	ASV_216	0.700678	1	0.0014739	Proteobacteria
SUR	ASV_591	0.847875	0.954545	0.000756017	Proteobacteria
SUR	ASV_602	0.797203	0.954545	0.000602761	Proteobacteria
SUR	ASV_648	0.957789	0.818182	0.000643387	Proteobacteria
SUR	ASV_519	0.72759	0.818182	0.000658946	Proteobacteria
SUR	ASV_1581	0.746601	0.909091	0.000225229	Proteobacteria
SUR	ASV_606	0.779197	0.909091	0.000619645	Proteobacteria
SUR	ASV_1023	0.853508	0.863636	0.00041021	Proteobacteria
SUR	ASV_317	0.891072	0.863636	0.00122736	Proteobacteria
SUR	ASV_185	0.825274	0.954545	0.00197655	Proteobacteria
SUR	ASV_684	0.921808	0.772727	0.000579139	Proteobacteria
SUR	ASV_4	0.893413	0.909091	0.0252904	Proteobacteria
SUR	ASV_181	0.920728	0.772727	0.00227321	Proteobacteria
SUR	ASV_392	0.873254	0.818182	0.00126312	Proteobacteria
SUR	ASV_1009	0.846306	0.818182	0.000453492	Proteobacteria
SUR	ASV_600	0.877845	0.863636	0.000669266	Proteobacteria
SUR	ASV_8	0.908837	0.909091	0.0177535	Proteobacteria
SUR	ASV_83	0.938157	0.909091	0.00347938	Proteobacteria
SUR	ASV_38	0.912598	0.954545	0.00571895	Proteobacteria
SUR	ASV_1013	0.907696	0.727273	0.000368231	Proteobacteria
SUR	ASV_22	0.892262	0.954545	0.00813635	Proteobacteria
SUR	ASV_33	0.896844	0.863636	0.00564705	Proteobacteria
SUR	ASV_927	0.861322	0.818182	0.000457525	Proteobacteria
SUR	ASV_1101	0.912911	0.818182	0.000371596	Proteobacteria
SUR	ASV_123	0.949884	0.909091	0.00247085	Proteobacteria
SUR	ASV_1080	0.929704	0.772727	0.000364035	Proteobacteria
SUR	ASV_1249	0.852198	0.909091	0.000320884	Proteobacteria
SUR	ASV_1070	0.772036	0.863636	0.000330087	Proteobacteria
SUR	ASV_790	0.815742	0.818182	0.000459524	Desulfobacterota
SUR	ASV_743	0.730321	0.727273	0.000398201	Crenarchaeota
SUR	ASV_420	0.911132	0.818182	0.000922646	Crenarchaeota
SUR	ASV_1058	0.857027	0.909091	0.00033325	Proteobacteria
SUR	ASV_795	0.701327	0.863636	0.000411848	Proteobacteria
SUR	ASV_147	0.899357	0.818182	0.00236109	Proteobacteria
SUR	ASV_301	0.821246	0.909091	0.00134043	Proteobacteria
SUR	ASV_50	0.815844	0.909091	0.00406389	Proteobacteria
SUR	ASV_99	0.788347	1	0.00266998	Proteobacteria
SUR	ASV_1227	0.748944	0.818182	0.000295485	Proteobacteria
SUR	ASV_327	0.750714	0.909091	0.00111926	Proteobacteria
SUR	ASV_1018	0.768077	0.818182	0.000323405	Proteobacteria
SUR	ASV_809	0.810944	0.818182	0.000435291	Proteobacteria
SUR	ASV_559	0.815863	0.863636	0.000691162	Proteobacteria
SUR	ASV_658	0.724879	0.772727	0.000488216	Proteobacteria
SUR	ASV_1459	0.843876	0.863636	0.00025631	Proteobacteria
SUR	ASV_967	0.890599	0.818182	0.000368845	Proteobacteria
SUR	ASV_1302	0.785679	0.727273	0.000258808	Proteobacteria
SUR	ASV_447	0.822667	0.818182	0.000837223	Proteobacteria
SUR	ASV_958	0.842389	0.818182	0.00038912	Proteobacteria
SUR	ASV_580	0.75613	0.863636	0.000624769	Proteobacteria
SUR	ASV_545	0.755344	0.863636	0.000752778	Proteobacteria
SUR	ASV_1277	0.754102	0.772727	0.000260753	Proteobacteria
SUR	ASV_869	0.743203	0.818182	0.000441305	Bacteroidota
SUR	ASV_898	0.733149	0.909091	0.000401268	Bacteroidota
SUR	ASV_1231	0.797701	0.727273	0.000277576	Acidobacteriota
SUR	ASV_531	0.73928	1	0.000715719	Acidobacteriota
SUR	ASV_670	0.709901	0.909091	0.000488504	Acidobacteriota
SUR	ASV_255	0.743783	0.909091	0.00133725	Acidobacteriota
SUR	ASV_1608	0.715664	0.863636	0.000233032	Acidobacteriota
SUR	ASV_1208	0.814972	0.818182	0.000312701	Acidobacteriota
SUR	ASV_706	0.794893	0.954545	0.000533791	Acidobacteriota
SUR	ASV_857	0.708199	1	0.000424092	Acidobacteriota
SUR	ASV_288	0.800924	0.954545	0.00121239	Acidobacteriota
SUR	ASV_528	0.83331	0.863636	0.000729463	Acidobacteriota
SUR	ASV_570	0.707756	0.954545	0.000596879	Acidobacteriota
SUR	ASV_984	0.705738	0.954545	0.000338146	Acidobacteriota
SUR	ASV_696	0.742912	1	0.000528869	Acidobacteriota
SUR	ASV_537	0.783979	1	0.000669617	Acidobacteriota
SUR	ASV_593	0.882871	0.772727	0.000838493	Acidobacteriota
SUR	ASV_1500	0.785142	0.954545	0.000259661	Acidobacteriota
SUR	ASV_1184	0.744598	0.909091	0.000311297	Acidobacteriota
SUR	ASV_1337	0.775283	0.727273	0.00025524	Verrucomicrobiota
SUR	ASV_292	0.793021	0.863636	0.00109091	Verrucomicrobiota
SUR	ASV_369	0.783875	0.727273	0.000966876	Verrucomicrobiota
SUR	ASV_626	0.737564	0.863636	0.000545004	Verrucomicrobiota
SUR	ASV_799	0.709811	0.863636	0.000468584	Verrucomicrobiota
SUR	ASV_1246	0.82426	0.909091	0.000294182	Planctomycetota
SUR	ASV_1155	0.731245	0.863636	0.000282504	Planctomycetota
SUR	ASV_930	0.81306	0.863636	0.000402856	Planctomycetota
SUR	ASV_1159	0.763072	0.863636	0.000330564	Planctomycetota
SUR	ASV_1476	0.865914	0.818182	0.000300194	Planctomycetota
SUR	ASV_1346	0.734518	0.909091	0.000247334	Nitrospirota
SUR	ASV_778	0.749561	0.818182	0.000443281	Nitrospirota
SUR	ASV_449	0.789305	0.772727	0.00078486	Methylomirabilota
SUR	ASV_1382	0.896762	0.772727	0.000381254	Methylomirabilota
SUR	ASV_1093	0.767074	0.954545	0.000429198	Chloroflexi
SUR	ASV_707	0.71774	1	0.000590482	Chloroflexi
SUR	ASV_1394	0.748077	0.863636	0.000266107	Chloroflexi
SUR	ASV_716	0.78222	1	0.000499957	Chloroflexi
SUR	ASV_1138	0.900773	0.954545	0.000344378	Chloroflexi
SUR	ASV_108	0.797778	1	0.00233384	Chloroflexi
SUR	ASV_170	0.751016	1	0.00184094	Chloroflexi
SUR	ASV_1068	0.901423	1	0.00038199	Chloroflexi
SUR	ASV_830	0.838241	1	0.000454523	Chloroflexi
SUR	ASV_1281	0.833789	0.863636	0.000299278	Chloroflexi
SUR	ASV_613	0.840711	1	0.000829346	Chloroflexi
SUR	ASV_1011	0.708766	0.863636	0.000285869	Chloroflexi
SUR	ASV_1625	0.737627	0.772727	0.000250973	Acidobacteriota
SUR	ASV_603	0.700645	0.863636	0.000522429	Actinobacteriota
SUR	ASV_865	0.746985	0.909091	0.0004111	Actinobacteriota
SUR	ASV_1303	0.848278	0.909091	0.000280489	Actinobacteriota
SUR	ASV_1232	0.7353	0.909091	0.000262209	Actinobacteriota
SUR	ASV_363	0.747717	1	0.00105176	Actinobacteriota
SUR	ASV_725	0.884299	1	0.000555658	Actinobacteriota
SUR	ASV_313	0.745685	1	0.00103459	Actinobacteriota
SUR	ASV_265	0.79546	0.954545	0.0012292	Actinobacteriota
SUR	ASV_1443	0.751607	0.772727	0.000227784	Actinobacteriota
SUR	ASV_187	0.785255	1	0.00165061	Actinobacteriota
SUR	ASV_133	0.794929	1	0.00216237	Actinobacteriota
SUR	ASV_1063	0.834783	0.727273	0.000342846	Actinobacteriota
SUR	ASV_258	0.795007	1	0.00116549	Actinobacteriota
SUR	ASV_749	0.793678	0.909091	0.00042309	Actinobacteriota
SUR	ASV_360	0.798784	1	0.00100955	Actinobacteriota
SUR	ASV_35	0.749289	1	0.00480505	Actinobacteriota
SUR	ASV_353	0.828899	0.954545	0.00113378	Actinobacteriota
SUR	ASV_391	0.819365	1	0.00117136	Actinobacteriota
SUR	ASV_952	0.80429	0.818182	0.000377914	Actinobacteriota
SUR	ASV_2461	0.865652	0.863636	0.000333559	Actinobacteriota
SUR	ASV_165	0.864832	0.954545	0.00175691	Actinobacteriota
SUR	ASV_1021	0.844715	0.818182	0.000402386	Actinobacteriota
SUR	ASV_1247	0.856216	0.863636	0.000342019	Actinobacteriota
SUR	ASV_1014	0.820376	0.954545	0.00035078	Actinobacteriota
SUR	ASV_1768	0.77611	0.818182	0.000244564	Actinobacteriota
SUR	ASV_634	0.730448	0.954545	0.000483154	Actinobacteriota
SUR	ASV_653	0.780238	1	0.000624799	Actinobacteriota
SUR	ASV_1047	0.820112	0.772727	0.000318136	Actinobacteriota
SUR	ASV_241	0.80785	0.909091	0.00138044	Actinobacteriota
SUR	ASV_574	0.768564	1	0.000607578	Actinobacteriota
SUR	ASV_1132	0.855122	0.772727	0.000315477	Actinobacteriota
SUR	ASV_120	0.762172	1	0.00199886	Actinobacteriota
SUR	ASV_931	0.70537	0.909091	0.000314555	Actinobacteriota
SUR	ASV_1358	0.711826	0.863636	0.000267507	Actinobacteriota
SUR	ASV_1610	0.700948	0.772727	0.000212189	Actinobacteriota
SUR	ASV_354	0.734089	0.909091	0.00101996	Actinobacteriota
SUR	ASV_899	0.800917	0.863636	0.000316903	Actinobacteriota
SUR	ASV_1107	0.704087	0.818182	0.000274693	Actinobacteriota
SUR	ASV_1263	0.812304	0.727273	0.000249733	Actinobacteriota
SUR	ASV_1332	0.803018	0.863636	0.000257109	Actinobacteriota
SUR	ASV_64	0.830645	1	0.00370758	Actinobacteriota
SUR	ASV_409	0.762148	1	0.0008507	Actinobacteriota
SUR	ASV_1309	0.714406	0.909091	0.000261316	Actinobacteriota
SUR	ASV_539	0.771289	1	0.000690583	Actinobacteriota
SUR	ASV_585	0.728822	0.954545	0.000499658	Actinobacteriota
SUR	ASV_201	0.825251	1	0.00172467	Actinobacteriota
SUR	ASV_1126	0.709421	0.863636	0.000291575	Actinobacteriota
SUR	ASV_1158	0.87398	0.863636	0.000324595	Actinobacteriota
SUR	ASV_766	0.707052	0.909091	0.0004575	Actinobacteriota
SUR	ASV_1609	0.73621	0.727273	0.00022385	Actinobacteriota
SUR	ASV_1040	0.766021	0.909091	0.000309738	Actinobacteriota
SUR	ASV_724	0.731853	0.909091	0.000451031	Actinobacteriota
SUR	ASV_581	0.836767	0.863636	0.000734235	Actinobacteriota
SUR	ASV_113	0.869023	0.863636	0.00238986	Actinobacteriota
SUR	ASV_293	0.902212	0.818182	0.00139292	Actinobacteriota
SUR	ASV_776	0.775153	0.954545	0.000453499	Actinobacteriota
SUR	ASV_1356	0.847243	0.863636	0.000300533	Actinobacteriota
SUR	ASV_1779	0.791697	0.727273	0.000258548	Actinobacteriota
SUR	ASV_1400	0.806611	0.909091	0.00024833	Actinobacteriota
SUR	ASV_24	0.816125	1	0.00556645	Actinobacteriota
SUR	ASV_372	0.816351	0.954545	0.000922458	Actinobacteriota
SUR	ASV_611	0.838555	0.818182	0.000574106	Actinobacteriota
SUR	ASV_443	0.826804	0.772727	0.000788469	Actinobacteriota
SUR	ASV_762	0.742007	0.909091	0.000504769	Actinobacteriota
SUR	ASV_109	0.734034	0.772727	0.00241759	Actinobacteriota
SUR	ASV_770	0.719895	0.772727	0.000398016	Actinobacteriota
SUR	ASV_777	0.872952	0.772727	0.000425452	Firmicutes
SUR	ASV_1067	0.828103	0.909091	0.000310895	Firmicutes
SUR	ASV_160	0.738831	0.863636	0.00187004	Firmicutes
SUR	ASV_642	0.755758	0.909091	0.000660284	Firmicutes
SUR	ASV_365	0.764252	0.954545	0.00095091	Firmicutes
SUR	ASV_1283	0.793223	0.863636	0.000257964	Firmicutes
SUR	ASV_1387	0.787114	0.818182	0.00035301	Entotheonellaeota
SUR	ASV_1404	0.844222	0.772727	0.000293353	Myxococcota
SUR	ASV_1215	0.708543	0.772727	0.000235837	NB1-j
SUR	ASV_177	0.714693	0.954545	0.00162618	Proteobacteria
SUR	ASV_52	0.730295	1	0.00402664	Proteobacteria
SUR	ASV_368	0.723587	1	0.000935891	Proteobacteria
SUR	ASV_516	0.849205	0.863636	0.000722475	Proteobacteria
SUR	ASV_432	0.756141	1	0.000807564	Proteobacteria
SUR	ASV_1226	0.747287	0.954545	0.000262484	Proteobacteria
SUB	ASV_173	0.739501	0.909091	0.00206525	Proteobacteria
SUB	ASV_80	0.788616	0.863636	0.00323708	Proteobacteria
SUB	ASV_345	0.713135	0.863636	0.00117581	Proteobacteria
SUB	ASV_557	0.746452	0.863636	0.000732663	Proteobacteria
SUB	ASV_789	0.710794	0.727273	0.000441337	Proteobacteria
SUB	ASV_703	0.729691	0.772727	0.000499464	Proteobacteria
SUB	ASV_517	0.772579	0.818182	0.00100625	Bacteroidota
SUB	ASV_320	0.710535	0.727273	0.0011146	Bacteroidota
SUB	ASV_153	0.704434	0.818182	0.00183948	Bacteroidota
SUB	ASV_753	0.723013	0.954545	0.000428784	Bacteroidota
SUB	ASV_759	0.838184	0.772727	0.000575502	Verrucomicrobiota
SUB	ASV_826	0.708751	0.818182	0.000426316	Chloroflexi
SUB	ASV_134	0.827389	0.818182	0.00228292	Chloroflexi
SUB	ASV_274	0.760214	0.772727	0.00108995	Chloroflexi
SUB	ASV_454	0.720001	0.727273	0.000770199	Chloroflexi
SUB	ASV_78	0.752065	0.954545	0.00355497	Acidobacteriota
SUB	ASV_560	0.737644	0.863636	0.000868133	Acidobacteriota
SUB	ASV_510	0.762448	0.772727	0.000676834	Acidobacteriota
SUB	ASV_1166	0.730968	0.863636	0.000265234	Actinobacteriota
SUB	ASV_1090	0.768606	0.863636	0.000358724	Actinobacteriota
SUB	ASV_556	0.710463	0.727273	0.000609512	Actinobacteriota
SUB	ASV_673	0.710777	0.818182	0.000505646	Actinobacteriota
SUB	ASV_464	0.729246	0.772727	0.000681302	Actinobacteriota
SUB	ASV_11	0.710471	0.727273	0.0102393	Firmicutes
SUB	ASV_45	0.750781	0.954545	0.00484926	Firmicutes
SUB	ASV_139	0.710177	0.818182	0.00187681	Nitrospirota
SUB	ASV_414	0.709176	0.818182	0.000753873	Nitrospirota
PL	ASV_148	0.722547	0.818182	0.00196836	Crenarchaeota
PL	ASV_1742	0.718892	0.772727	0.000269407	Patescibacteria
PL	ASV_14	0.746883	1	0.00857697	Proteobacteria
PL	ASV_1128	0.847418	0.772727	0.000450382	Proteobacteria
PL	ASV_377	0.774105	0.727273	0.000985992	Bacteroidota
PL	ASV_5	0.749201	0.909091	0.02083	Bacteroidota
PL	ASV_1456	0.845417	0.772727	0.000310982	Bacteroidota
PL	ASV_86	0.847868	0.727273	0.003196	Acidobacteriota
PL	ASV_204	0.788582	0.818182	0.001877	Acidobacteriota
PL	ASV_270	0.883013	0.772727	0.00178299	Acidobacteriota
PL	ASV_335	0.727493	0.818182	0.00134449	Methylomirabilota
PL	ASV_756	0.885719	0.818182	0.00067248	Chloroflexi
PL	ASV_351	0.85112	0.772727	0.00136686	Chloroflexi
PL	ASV_48	0.988941	0.909091	0.00644141	Chloroflexi
PL	ASV_381	0.70264	0.818182	0.000961122	Chloroflexi
PL	ASV_1072	0.709119	0.727273	0.00034138	Chloroflexi
PL	ASV_9	0.747853	0.818182	0.0139869	Actinobacteriota
PL	ASV_183	0.994481	0.727273	0.00229815	Actinobacteriota
PL	ASV_526	0.970906	0.863636	0.00105607	Actinobacteriota
PL	ASV_155	0.79429	0.727273	0.00271845	Actinobacteriota
PL	ASV_279	0.717279	0.863636	0.00130685	Actinobacteriota
PL	ASV_646	0.705209	0.818182	0.000653638	Actinobacteriota
PL	ASV_203	0.705192	0.727273	0.00189864	Actinobacteriota
PL	ASV_551	0.838984	0.818182	0.00107378	Actinobacteriota
PL	ASV_1176	0.827626	0.772727	0.000381417	Actinobacteriota
PL	ASV_375	0.86805	0.727273	0.00149382	Actinobacteriota
PL	ASV_461	0.862902	0.772727	0.00111646	Actinobacteriota
PL	ASV_212	0.877334	0.727273	0.00163933	Actinobacteriota
PL	ASV_91	0.959195	0.818182	0.0045707	Gemmatimonadota
PL	ASV_534	0.727116	0.818182	0.000717504	Gemmatimonadota
SUR, surface layer; SUB, subsurface layer; PL, permafrost layer

## Sheet: Fig. 3a
Layers	Environmental variables	Partial Mantel's r	p.value
SUR	MAT (℃)	0.13	0.139
	AI	0.29	0.003
	NDVI	0.26	0.026
	HF	-0.05	0.649
	Moisture (%)	0.21	0.015
	pH	0.45	0.008
	SR	0.23	0.011
	Clay (%)	0.28	0.017
	Silt (%)	0.1	0.189
	NH4+-N	-0.13	0.907
	NO3--N	0.03	0.357
	LCP1 (%)	0.26	0.007
	RCP (%)	0.2	0.117
SUB	MAT (℃)	0.1	0.171
	AI	0.27	0.005
	NDVI	0.17	0.067
	HF	0.02	0.418
	Moisture (%)	0.25	0.011
	pH	0.52	0.001
	SR	0.15	0.044
	Clay (%)	0.02	0.444
	Silt (%)	0.01	0.466
	NH4+-N (mg/kg)	-0.01	0.472
	NO3--N (mg/kg)	0	0.45
	LCP1 (%)	0.1	0.191
	RCP (%)	0.14	0.121
PL	MAT (℃)	-0.01	0.492
	AI	0.13	0.068
	NDVI	0.17	0.114
	HF	0.17	0.117
	Moisture (%)	-0.04	0.474
	pH	0	0.447
	SR	0.1	0.167
	Clay (%)	0.16	0.137
	Silt (%)	-0.07	0.581
	NH4+-N (mg/kg)	0.21	0.143
	NO3--N (mg/kg)	-0.13	0.76
	LCP1 (%)	-0.02	0.481
	RCP (%)	0.09	0.248
SUR, surface layer; SUB, subsurface layer; PL, permafrost layer; MAT, mean annual temperature; AI, aridity index; NDVI, Normalized Difference Vegetation Index. SR, plant species richness; HF, human footprint index. LCP1, labile carbon pool I (mainly polysaccharides); RCP, recalcitrant carbon pool.

## Sheet: Fig. 3b
The difference in relative importance (%) of each ecological process in structuring the microbial community assembly within each soil layer.
Layers	Ecological process	mean	sd	se	min	25th quantiles	median	75th quantiles	max
SUR	Dispersal Limitation	35.5	11.4	0.7	4.5	28.1	36.3	43.4	61
	Drift (others)	36	9.6	0.6	15.1	28.6	37.1	42.3	61.5
	Homogeneous Selection	20.9	5.2	0.3	6.7	17.2	20.7	24	35.1
	Homogenizing Dispersal	5.5	3.8	0.3	0.5	2.7	4.5	7.4	20.8
	Heterogeneous Selection	2.2	1.9	0.1	0	0.9	1.8	2.5	10.7
Two-sided Wilcoxon test
P-values		Dispersal Limitation	Drift (others)	Homogeneous Selection	Homogenizing Dispersal
	Drift (others)	0.849	NA	NA	NA
	Homogeneous Selection	<0.001	<0.001	NA	NA
	Homogenizing Dispersal	<0.001	<0.001	<0.001	NA
	Heterogeneous Selection	<0.001	<0.001	<0.001	<0.001
SUB	Dispersal Limitation	33.9	11.5	0.8	7	25.4	33.8	42	58.6
	Drift (others)	31.5	8.4	0.6	12.4	25.4	31.6	37.3	49.8
	Homogeneous Selection	28.4	6.3	0.4	10	24.7	28.6	32.4	43.5
	Homogenizing Dispersal	4.1	2.6	0.2	0.5	2.5	3.6	5	16.5
	Heterogeneous Selection	2.1	2.9	0.2	0	0.6	0.9	2.2	17.1
Two-sided Wilcoxon test
P-values		Dispersal Limitation	Drift (others)	Homogeneous Selection	Homogenizing Dispersal
	Drift (others)	0.033	NA	NA	NA
	Homogeneous Selection	<0.001	<0.001	NA	NA
	Homogenizing Dispersal	<0.001	<0.001	<0.001	NA
	Heterogeneous Selection	<0.001	<0.001	<0.001	<0.001
PL	Dispersal Limitation	38.8	9.7	0.6	6.3	32.4	39.7	46.3	64.1
	Drift (others)	29	7.4	0.5	11.5	23.6	28.8	34.5	50.8
	Homogeneous Selection	24.5	8.4	0.6	4.5	18.5	24.3	29.7	57.6
	Homogenizing Dispersal	4.5	2.3	0.2	0.3	2.9	4.1	5.4	13.5
	Heterogeneous Selection	3.1	2.9	0.2	0	1	2.2	4.5	15.7
Two-sided Wilcoxon test
P-values		Dispersal Limitation	Drift (others)	Homogeneous Selection	Homogenizing Dispersal
	Drift (others)	<0.001	NA	NA	NA
	Homogeneous Selection	<0.001	<0.001	NA	NA
	Homogenizing Dispersal	<0.001	<0.001	<0.001	NA
	Heterogeneous Selection	<0.001	<0.001	<0.001	<0.001
All P-values were adjusted using the Benjamini-Hochberg false discovery rate procedure.
SUR, surface layer; SUB, subsurface layer; PL, permafrost layer

## Sheet: Fig. 3c
The difference in relative importance (%) of each ecological process in structuring the microbial community assembly among three soil layers.
Dispersal Limitation
	Layers	mean	sd	se	min	25th quantiles	median	75th quantiles	max		Two-sided Wilcoxon test
	SUR	35.5	11.4	0.7	4.5	28.1	36.3	43.4	61		P-values		SUR	SUB
	SUB	33.9	11.5	0.8	7	25.4	33.8	42	58.6			SUB	0.088	NA
	PL	38.8	9.7	0.6	6.3	32.4	39.7	46.3	64.1			PL	0.001	<0.001
Drift (others)
	Layers	mean	sd	se	min	25th quantiles	median	75th quantiles	max		Two-sided Wilcoxon test
	SUR	36	9.6	0.6	15.1	28.6	37.1	42.3	61.5		P-values		SUR	SUB
	SUB	31.5	8.4	0.6	12.4	25.4	31.6	37.3	49.8			SUB	<0.001	NA
	PL	29	7.4	0.5	11.5	23.6	28.8	34.5	50.8			PL	<0.001	0.001
Homogeneous Selection
	Layers	mean	sd	se	min	25th quantiles	median	75th quantiles	max		Two-sided Wilcoxon test
	SUR	20.9	5.2	0.3	6.7	17.2	20.7	24	35.1		P-values		SUR	SUB
	SUB	28.4	6.3	0.4	10	24.7	28.6	32.4	43.5			SUB	<0.001	NA
	PL	24.5	8.4	0.6	4.5	18.5	24.3	29.7	57.6			PL	<0.001	<0.001
Homogenizing Dispersal
	Layers	mean	sd	se	min	25th quantiles	median	75th quantiles	max		Two-sided Wilcoxon test
	SUR	5.5	3.8	0.3	0.5	2.7	4.5	7.4	20.8		P-values		SUR	SUB
	SUB	4.1	2.6	0.2	0.5	2.5	3.6	5	16.5			SUB	<0.001	NA
	PL	4.5	2.3	0.2	0.3	2.9	4.1	5.4	13.5			PL	0.118	0.006
Heterogeneous Selection
	Layers	mean	sd	se	min	25th quantiles	median	75th quantiles	max		Two-sided Wilcoxon test
	SUR	2.2	1.9	0.1	0	0.9	1.8	2.5	10.7		P-values		SUR	SUB
	SUB	2.1	2.9	0.2	0	0.6	0.9	2.2	17.1			SUB	<0.001	NA
	PL	3.1	2.9	0.2	0	1	2.2	4.5	15.7			PL	0.002	<0.001
All P-values were adjusted using the Benjamini-Hochberg false discovery rate procedure.
SUR, surface layer; SUB, subsurface layer; PL, permafrost layer

## Sheet: Fig. 4
		SUR						SUB						PL
		Coefficient: -0.5*classesPL -0.5*classesSUB 1*classesSUR						Coefficient: -0.5*classesPL 1*classesSUB -0.5*classesSUR						Coefficient: 1*classesPL -0.5*classesSUB -0.5*classesSUR
	Genes	logFC	logCPM	LR	Pvalue	FDR		logFC	logCPM	LR	Pvalue	FDR		logFC	logCPM	LR	PValue	FDR
Carbon	Alpha-amylase	0.467973	15.3378	26.2161	3.05269e-07	1.4472e-06		-0.279566	15.3378	8.85609	0.00292113	0.0109972		-0.188407	15.3378	4.05318	0.0440882	0.104505
	Glucoamylase	0.607531	13.3411	38.4385	5.65052e-10	6.57515e-09		-0.0674085	13.3411	0.452261	0.501263	0.65058		-0.540122	13.3411	27.8745	1.29446e-07	4.14228e-06
	Pullulanase	0.158703	11.7239	0.438995	0.507608	0.545998		-0.548204	11.7239	4.94129	0.0262224	0.0568893		0.389502	11.7239	2.68661	0.101195	0.186954
	Isopullulanase	-0.713245	12.6467	26.0473	3.3315e-07	1.52297e-06		0.690066	12.6467	27.1773	1.85623e-07	1.18799e-05		0.0231791	12.6467	0.0293788	0.863907	0.913885
	Arabinofuranosidase	-0.436259	13.9427	12.283	0.000457104	0.00095917		0.24164	13.9427	3.98015	0.0460395	0.0906625		0.19462	13.9427	2.57342	0.108673	0.192829
	Beta_mannanase	-1.17642	12.8139	67.8857	1.73253e-16	2.21764e-14		0.660957	12.8139	25.0035	5.72275e-07	1.84726e-05		0.515466	12.8139	15.0836	0.000102853	0.000626915
	Xylanase	-0.488497	14.0921	26.819	2.23432e-07	1.14397e-06		0.170506	14.0921	3.45115	0.0632078	0.116523		0.317991	14.0921	12.1263	0.000497147	0.00245771
	Xylose isomerase	0.126097	13.6434	1.74604	0.186375	0.2272		-0.0264024	13.6434	0.0757239	0.783178	0.879358		-0.0996951	13.6434	1.07338	0.300182	0.413154
	Beta-glucosidase	-0.110882	15.8958	1.3473	0.245751	0.291261		0.107499	15.8958	1.28804	0.25641	0.377247		0.0033836	15.8958	0.00126613	0.971615	0.979266
	Endoglucanase	-0.521321	15.0091	28.0555	1.17887e-07	6.85885e-07		0.242744	15.0091	6.47453	0.0109432	0.0270836		0.278577	15.0091	8.54794	0.00345913	0.0113531
	Exoglucanase	-0.41839	10.4134	8.47412	0.00360234	0.00640416		0.237828	10.4134	2.89777	0.0887025	0.155533		0.180562	10.4134	1.66328	0.197162	0.293723
	Acetylglucosaminidase	-0.254867	10.6527	1.73158	0.18821	0.227272		0.555432	10.6527	8.73355	0.00312407	0.0114252		-0.300566	10.6527	2.40273	0.121124	0.199569
	Endochitinase	0.139053	13.1093	1.92876	0.164894	0.204917		0.0241282	13.1093	0.0576259	0.810288	0.894111		-0.163181	13.1093	2.59652	0.107099	0.192829
	Exochitinase	-0.675674	9.77217	8.98761	0.00271816	0.00497035		0.875486	9.77217	16.9501	3.83751e-05	0.000446547		-0.199812	9.77217	0.822206	0.364536	0.486048
	Pectinase	-1.52177	10.8041	64.7651	8.43817e-16	5.40043e-14		0.641038	10.8041	13.939	0.000188839	0.00134286		0.880736	10.8041	26.6314	2.46214e-07	5.25256e-06
	Aryl-aldehyde oxidase	-0.209851	11.5796	1.10049	0.294158	0.345433		-0.0985678	11.5796	0.24516	0.620504	0.745719		0.308419	11.5796	2.47344	0.115784	0.195914
	Isocitrate lyase	-0.0846743	13.9	0.610949	0.434431	0.48354		0.0716776	13.9	0.443328	0.505521	0.65058		0.0129967	13.9	0.0145111	0.904117	0.94087
	Limonene-1, 2-epoxide hydrolase	0.568647	7.85008	7.9453	0.00482123	0.00833943		-0.0745983	7.85008	0.13112	0.717273	0.812486		-0.494049	7.85008	5.55589	0.0184186	0.0501613
	Malate synthase	0.188969	14.2665	2.25787	0.132937	0.171878		-0.207059	14.2665	2.62971	0.104881	0.178996		0.01809	14.2665	0.0204381	0.88632	0.92991
	Vanillate demethylase	-0.260388	10.9436	1.01516	0.313671	0.364999		-0.755789	10.9436	8.17737	0.00424162	0.0132421		1.01618	10.9436	16.7836	4.18946e-05	0.000357501
	Glyoxal oxidase	-1.02643	4.42511	6.32423	0.0119099	0.0200588		1.35849	4.42511	14.1602	0.000167887	0.00134286		-0.332058	4.42511	0.715763	0.397537	0.513987
	Phenol oxidase (tyrosinase)	0.381031	11.7015	3.869	0.0491857	0.0715429		-0.276039	11.7015	1.93358	0.164367	0.259741		-0.104991	11.7015	0.283655	0.594316	0.688836
	Methyl coenzyme M reductase	-2.53738	8.31669	14.8848	0.000114279	0.000275995		1.09616	8.31669	3.87246	0.0490847	0.0951945		1.44122	8.31669	6.75711	0.00933746	0.0277952
	Particulate methane monooxygenase	0.164322	7.75173	0.25773	0.611684	0.636549		-0.179482	7.75173	0.299561	0.584158	0.718964		0.0151605	7.75173	0.00218053	0.962755	0.978037
	Soluable methane monooxygenase	-0.24063	6.90164	0.865548	0.352191	0.398942		0.123433	6.90164	0.237141	0.626279	0.745719		0.117198	6.90164	0.213799	0.643806	0.710407
	Pyruvate oxidation	-0.588246	14.1334	12.1669	0.000486447	0.00100428		0.468103	14.1334	8.37199	0.00381048	0.0126025		0.120142	14.1334	0.538798	0.462931	0.568045
	Pyruvate <=> acetyl-CoA + formate	-0.992101	12.8961	9.19955	0.00242075	0.00449067		0.315826	12.8961	1.04413	0.306863	0.446346		0.676275	12.8961	4.89125	0.0269931	0.0691024
	Acetogenesis	-0.242114	15.5053	3.32696	0.0681528	0.0958632		0.0633126	15.5053	0.233147	0.6292	0.745719		0.178802	15.5053	1.87523	0.170877	0.260384
	Lactate utilization	0.238072	12.5079	5.31094	0.0211919	0.033736		-0.142527	12.5079	1.85155	0.173603	0.27099		-0.0955446	12.5079	0.835276	0.360751	0.486048
	Acetate to acetyl-CoA	0.141001	16.2713	4.14807	0.0416819	0.0620382		-0.0979403	16.2713	1.96558	0.160918	0.257469		-0.0430611	16.2713	0.381617	0.536739	0.636135
Nitrogen	amoA	0.164326	7.75173	0.257953	0.61153	0.636549		-0.179489	7.75173	0.299828	0.583991	0.718964		0.015163	7.75173	0.00218305	0.962734	0.978037
	amoB	-0.0276163	8.06874	0.00871075	0.92564	0.932929		-0.056781	8.06874	0.0368323	0.847807	0.919655		0.0843972	8.06874	0.0824077	0.774061	0.825665
	amoC	0.408998	8.49565	2.21936	0.136289	0.172723		-0.438213	8.49565	2.38729	0.122325	0.206022		0.029215	8.49565	0.011078	0.916176	0.94573
	hao	-1.09191	8.20258	26.4184	2.74912e-07	1.35341e-06		0.282602	8.20258	2.02138	0.155098	0.251298		0.809311	8.20258	17.1097	3.52812e-05	0.000322571
	nxrA	-0.505346	14.433	15.5079	8.21599e-05	0.00020224		0.0130364	14.433	0.0107872	0.917279	0.919672		0.49231	14.433	15.8951	6.69515e-05	0.0004761
	nxrB	-0.427209	13.1692	9.22788	0.00238358	0.00449067		-0.108237	13.1692	0.609016	0.435159	0.599553		0.535446	13.1692	15.5894	7.86927e-05	0.000511922
	narG	-0.505346	14.433	15.5353	8.09781e-05	0.00020224		0.0130364	14.433	0.0108063	0.917206	0.919672		0.49231	14.433	15.9232	6.59656e-05	0.0004761
	narH	-0.427209	13.1692	9.20961	0.00240748	0.00449067		-0.108237	13.1692	0.607812	0.435613	0.599553		0.535446	13.1692	15.5586	7.99878e-05	0.000511922
	narI	-0.496184	11.7797	12.5426	0.000397773	0.000877844		0.0266893	11.7797	0.0379978	0.845448	0.919655		0.469494	11.7797	12.1186	0.000499222	0.00245771
	napA	-0.251991	12.4466	2.23198	0.135181	0.172723		0.0659537	12.4466	0.156924	0.692004	0.790862		0.186037	12.4466	1.25958	0.26173	0.372238
	napB	-1.00491	8.64451	21.3097	3.90754e-06	1.37742e-05		0.409451	8.64451	4.02472	0.0448379	0.0906625		0.595459	8.64451	8.60805	0.0033468	0.0112734
	nirK	-0.0588627	14.4728	0.166994	0.682797	0.704823		-0.0610006	14.4728	0.179343	0.671939	0.774848		0.119863	14.4728	0.702058	0.402093	0.514679
	nirS	-0.0788229	10.6004	0.0656062	0.797845	0.810509		-0.870696	10.6004	7.46017	0.00630791	0.0175524		0.949519	10.6004	10.1558	0.00143845	0.00593942
	norB	0.246388	13.4658	4.30991	0.0378909	0.0577386		-0.183629	13.4658	2.31797	0.127887	0.212591		-0.0627584	13.4658	0.273403	0.601058	0.688836
	norC	-0.496303	11.116	8.79126	0.00302678	0.00545672		0.0164985	11.116	0.0101702	0.919672	0.919672		0.479805	11.116	8.87178	0.00289613	0.0100191
	nosZ	-1.12728	12.3786	38.0587	6.86468e-10	7.32233e-09		-0.0433924	12.3786	0.0623928	0.802753	0.893499		1.17067	12.3786	48.6945	2.99102e-12	3.82851e-10
	nrfA	-0.263971	12.0965	3.05376	0.0805505	0.110865		0.335927	12.0965	5.18023	0.0228453	0.0504172		-0.0719558	12.0965	0.23071	0.630998	0.702328
	nrfH	-1.21339	12.6975	24.871	6.12989e-07	2.61542e-06		0.865559	12.6975	14.9644	0.000109558	0.00107873		0.347836	12.6975	2.34847	0.125406	0.200473
	nirB	0.0729399	13.5652	0.14729	0.701139	0.717966		-0.539258	13.5652	7.64749	0.00568513	0.016171		0.466318	13.5652	6.18383	0.0128923	0.0375048
	nirD	0.0124063	10.9769	0.0058078	0.939253	0.939253		-0.0936517	10.9769	0.328654	0.566453	0.710843		0.0812454	10.9769	0.250683	0.616594	0.692317
	nasB	1.45528	9.99717	34.6549	3.93645e-09	3.14916e-08		-0.0313606	9.99717	0.0147706	0.903268	0.919672		-1.42392	9.99717	26.876	2.16937e-07	5.25256e-06
	narB	-0.138605	9.53419	0.468562	0.493649	0.535484		-0.244857	9.53419	1.45339	0.227986	0.339327		0.383463	9.53419	3.73853	0.0531713	0.119743
	NR	0.782562	2.76158	2.94308	0.0862459	0.117441		-0.0544907	2.76158	0.492962	0.482609	0.636845		-0.728072	2.76158	2.67025	0.10224	0.186954
	NIT-6	1.85384	2.81127	12.7471	0.000356566	0.000800709		-1.22365	2.81127	4.0406	0.0444182	0.0906625		-0.63019	2.81127	0.164075	0.685432	0.749874
	nirA	0.604179	13.7442	18.415	1.77656e-05	5.41428e-05		-0.359089	13.7442	6.06684	0.0137743	0.0314841		-0.24509	13.7442	2.85412	0.0911399	0.174118
	nifD	0.611588	11.3277	5.42248	0.0198791	0.0322091		-0.134335	11.3277	0.248573	0.618082	0.745719		-0.477254	11.3277	3.04608	0.0809322	0.167086
	nifK	0.634285	11.2671	5.23679	0.022114	0.0345194		-0.173085	11.2671	0.368888	0.543611	0.688933		-0.4612	11.2671	2.55461	0.109973	0.192829
	nifH	0.540008	10.8264	4.45778	0.0347427	0.0535791		-0.33398	10.8264	1.59991	0.205916	0.310085		-0.206028	10.8264	0.615526	0.432715	0.537743
	nrtA	0.455756	12.0536	5.57611	0.0182071	0.0298783		-0.6926	12.0536	11.7464	0.000609603	0.00312117		0.236844	12.0536	1.4851	0.222979	0.320689
	nrtB	0.541223	11.1058	12.8356	0.000340086	0.00077734		-0.452014	11.1058	8.31205	0.00393828	0.0126025		-0.0892089	11.1058	0.334076	0.563269	0.661454
	nrtC	0.523613	11.2426	12.3395	0.00044348	0.00094609		-0.412539	11.2426	7.14449	0.00751945	0.0198008		-0.111074	11.2426	0.531506	0.465975	0.568045
	nrtD	0.399934	8.02435	2.31689	0.127976	0.167152		-0.0283143	8.02435	0.0112531	0.915518	0.919672		-0.37162	8.02435	1.88614	0.169638	0.260384
	gdh_K00261	-0.564083	14.3599	23.9695	9.7876e-07	4.04133e-06		0.223036	14.3599	3.99943	0.0455156	0.0906625		0.341047	14.3599	9.42632	0.00213893	0.00815046
	gdh_K00262	-0.960687	13.3139	58.3217	2.22581e-14	6.55219e-13		0.31685	13.3139	7.08884	0.00775653	0.0198567		0.643836	13.3139	29.8534	4.6598e-08	1.98818e-06
	gdh_K15371	0.837093	15.2117	47.5909	5.25116e-12	9.60213e-11		-0.420769	15.2117	11.0205	0.000901115	0.00443626		-0.416324	15.2117	10.7929	0.0010189	0.00434729
	glsA	1.28654	12.0492	59.0018	1.5753e-14	6.55219e-13		-0.983565	12.0492	29.4233	5.81752e-08	7.44643e-06		-0.302979	12.0492	2.97865	0.0843694	0.168952
	ureA	0.873893	9.80165	19.5537	9.78136e-06	3.13004e-05		-0.609328	9.80165	8.54546	0.00346385	0.011983		-0.264566	9.80165	1.66191	0.197345	0.293723
	ureC	0.839219	13.3181	33.2273	8.19903e-09	5.24738e-08		-0.488055	13.3181	10.2356	0.00137752	0.00593418		-0.351164	13.3181	5.36454	0.0205502	0.0548005
	glnA	-0.32389	11.0969	2.81661	0.0932935	0.124391		-0.13569	11.0969	0.502669	0.47833	0.636845		0.45958	11.0969	6.02127	0.0141345	0.0393308
Sulfur	sat	-0.092857	13.2894	0.413922	0.519986	0.554651		0.135529	13.2894	0.8977	0.343399	0.48839		-0.0426724	13.2894	0.0878014	0.766991	0.824999
	cysC	-0.172178	12.3038	1.97447	0.159974	0.200752		-0.0142124	12.3038	0.013642	0.907019	0.919672		0.186391	12.3038	2.38181	0.122755	0.199569
	cysD	0.509791	13.3574	33.932	5.70726e-09	4.0585e-08		-0.339967	13.3574	14.1793	0.000166188	0.00134286		-0.169824	13.3574	3.58974	0.0581372	0.126128
	cysNC	0.633603	13.8678	37.6055	8.65985e-10	8.52662e-09		-0.522918	13.8678	23.5017	1.24806e-06	3.19503e-05		-0.110684	13.8678	1.09122	0.296202	0.412107
	csyH	0.189584	13.2486	4.22211	0.0399006	0.0600856		-0.237831	13.2486	6.43247	0.0112053	0.0270836		0.0482471	13.2486	0.270896	0.602732	0.688836
	cysJ	0.881985	12.3625	12.4494	0.000418124	0.000907117		-1.37057	12.3625	24.9867	5.77269e-07	1.84726e-05		0.488582	12.3625	3.74308	0.0530265	0.119743
	cysN	0.532958	13.5054	16.5449	4.75112e-05	0.000124111		-0.418079	13.5054	9.48458	0.00207206	0.00803709		-0.114879	13.5054	0.734857	0.391313	0.513987
	aprA	-0.846713	12.1246	21.7832	3.05255e-06	1.11636e-05		0.698749	12.1246	16.7595	4.24302e-05	0.000452589		0.147964	12.1246	0.726181	0.394124	0.513987
	aprB	-0.517773	9.90137	9.38305	0.00219001	0.00424729		0.516691	9.90137	10.1575	0.00143718	0.00593418		0.00108207	9.90137	4.44194e-05	0.994682	0.994682
	dsrA	-1.22356	10.9908	16.728	4.3139e-05	0.000120039		0.79478	10.9908	8.33144	0.00389647	0.0126025		0.428776	10.9908	2.37652	0.123172	0.199569
	dsrB	-1.20165	10.7276	16.9758	3.78597e-05	0.00010769		0.787083	10.7276	8.57592	0.00340637	0.011983		0.414563	10.7276	2.33049	0.126862	0.200473
	asrA	-0.818977	11.1773	7.43577	0.00639401	0.0109124		0.190156	11.1773	0.437635	0.508266	0.65058		0.628822	11.1773	4.91879	0.0265662	0.0691024
	asrB	-1.60956	9.799	23.4406	1.28833e-06	4.85017e-06		0.563902	9.799	3.50609	0.0611435	0.115094		1.04566	9.799	12.3343	0.00044472	0.00245771
	asrC	-1.72354	5.04672	10.901	0.000961144	0.00192229		0.333484	5.04672	0.530611	0.46635	0.63503		1.39006	5.04672	9.35909	0.00221882	0.00815046
	sir	0.539484	13.5752	20.6973	5.37917e-06	1.76547e-05		-0.347884	13.5752	8.06437	0.00451443	0.0136364		-0.191601	13.5752	2.4793	0.115354	0.195914
	sor	-0.315266	8.06144	0.567672	0.451185	0.49786		0.527173	8.06144	1.69216	0.193316	0.294577		-0.211906	8.06144	0.259188	0.610679	0.691742
	sreB	-2.85714	3.69351	21.2737	3.98159e-06	1.37742e-05		1.98333	3.69351	17.2928	3.20393e-05	0.000410103		0.873809	3.69351	3.69148	0.0546911	0.120698
	hydA	-3.5034	8.11594	37.2685	1.02931e-09	8.78348e-09		1.45439	8.11594	10.1915	0.00141089	0.00593418		2.04902	8.11594	20.3206	6.54902e-06	9.31416e-05
	hydD	-4.49074	6.47461	34.1703	5.0495e-09	3.80198e-08		2.02876	6.47461	12.6747	0.000370631	0.00225908		2.46198	6.47461	18.5062	1.69353e-05	0.000180643
	hydB	-2.37876	6.68127	26.9495	2.08837e-07	1.1138e-06		1.04686	6.68127	7.22317	0.00719683	0.0195999		1.3319	6.68127	11.788	0.000596153	0.00282621
	hydG	-3.66851	5.56445	37.4025	9.60976e-10	8.78348e-09		1.60473	5.56445	12.0285	0.000523939	0.00279434		2.06377	5.56445	19.8556	8.35193e-06	0.000106905
	psrA	-0.979738	13.1267	23.7463	1.09904e-06	4.26295e-06		0.658384	13.1267	12.246	0.000466269	0.00259489		0.321354	13.1267	2.85924	0.0908504	0.174118
	psrB	0.250479	7.87712	0.676065	0.410945	0.461412		0.759945	7.87712	6.43104	0.0112143	0.0270836		-1.01042	7.87712	9.8547	0.00169399	0.00677595
	psrC	-2.93681	6.30555	40.76	1.72124e-10	2.20319e-09		1.41216	6.30555	14.2222	0.000162445	0.00134286		1.52466	6.30555	16.6158	4.57673e-05	0.000366138
	sqr	0.157694	14.7925	1.52246	0.217248	0.259885		-0.0557025	14.7925	0.186958	0.665461	0.774354		-0.101992	14.7925	0.624492	0.429383	0.537743
	fccA	0.274205	10.0632	1.87315	0.171115	0.210603		0.361674	10.0632	3.28074	0.0700972	0.124617		-0.635878	10.0632	9.351	0.00222864	0.00815046
	fccB	0.917692	12.5985	17.7049	2.57962e-05	7.67888e-05		-0.104337	12.5985	0.214681	0.643123	0.755227		-0.813355	12.5985	12.237	0.000468515	0.00245771
	soxX	-0.270245	10.2922	2.7831	0.0952637	0.125709		0.208078	10.2922	1.71729	0.190042	0.293077		0.0621668	10.2922	0.15173	0.696887	0.755946
	soxA	-0.362227	11.3365	6.22907	0.0125669	0.0208905		0.261949	11.3365	3.42727	0.064128	0.116523		0.100278	11.3365	0.496576	0.481008	0.58084
	soxB	-0.542712	12.3998	10.9635	0.000929241	0.00188798		0.11259	12.3998	0.49879	0.480032	0.636845		0.430122	12.3998	7.43882	0.00638318	0.0194535
	soxC	0.508604	11.5968	8.24051	0.00409657	0.00718303		-0.155196	11.5968	0.732122	0.392196	0.551661		-0.353408	11.5968	3.73377	0.0533229	0.119743
	soxY	0.0844707	11.1614	0.277412	0.598403	0.633021		-0.408508	11.1614	6.23609	0.0125173	0.0291311		0.324037	11.1614	4.15704	0.0414617	0.100134
	soxZ	-0.161369	9.32204	1.00135	0.316984	0.365531		0.0172522	9.32204	0.0116637	0.913997	0.919672		0.144117	9.32204	0.822561	0.364432	0.486048
	ttrA	-1.34057	11.6716	47.065	6.86715e-12	1.09874e-10		0.838182	11.6716	22.0535	2.65161e-06	4.84866e-05		0.50239	11.6716	7.7829	0.0052743	0.0164661
	ttrB	-0.999797	10.5594	14.6329	0.000130613	0.000309602		0.594452	10.5594	5.90551	0.0150936	0.0338943		0.405345	10.5594	2.71525	0.0993934	0.186954
	ttrC	-2.26019	6.243	25.1188	5.39048e-07	2.37925e-06		0.0487101	6.243	0.019804	0.888086	0.919672		2.21148	6.243	33.8638	5.91082e-09	3.78292e-07
	phsA	-0.979738	13.1267	23.7561	1.09351e-06	4.26295e-06		0.658384	13.1267	12.251	0.000465017	0.00259489		0.321354	13.1267	2.86041	0.0907843	0.174118
	phsB	0.299704	7.85718	0.967405	0.325328	0.371804		0.800883	7.85718	7.13011	0.00757999	0.0198008		-1.10059	7.85718	11.5358	0.000682682	0.00301322
	phsC	-0.794349	10.4123	16.5685	4.69233e-05	0.000124111		0.265121	10.4123	2.02396	0.154835	0.251298		0.529228	10.4123	8.20252	0.00418323	0.0133863
Others	Cyc1	-0.268547	12.2221	3.33283	0.0679098	0.0958632		-0.27173	12.2221	3.41431	0.0646336	0.116523		0.540276	12.2221	14.317	0.000154464	0.000898698
	Cyc2	-4.33778	4.948	45.0915	1.88039e-11	2.67433e-10		2.09411	4.948	19.5283	9.91203e-06	0.000152756		2.24367	4.948	22.4379	2.17048e-06	3.47277e-05
	MtrA	-2.39823	9.87105	48.2613	3.73042e-12	7.95823e-11		0.955683	9.87105	10.4462	0.00122901	0.00561831		1.44255	9.87105	24.1724	8.80865e-07	1.61072e-05
	MtrB	-3.07842	5.34909	16.0998	6.00898e-05	0.00015383		1.55116	5.34909	6.30707	0.0120258	0.0285055		1.52725	5.34909	6.11685	0.0133899	0.0380869
	MtrC	-3.01713	7.01456	17.0993	3.54756e-05	0.000103202		1.23424	7.01456	4.27534	0.0386693	0.0811421		1.78288	7.01456	8.98621	0.00272024	0.00967197
	arsC (grx)	0.719455	10.7821	13.2645	0.000270477	0.000629473		-1.00737	10.7821	22.6479	1.9457e-06	4.15084e-05		0.287918	10.7821	2.07234	0.149992	0.234133
	arsC (trx)	0.138304	13.9412	3.67303	0.0552995	0.0795318		-0.00891853	13.9412	0.0151199	0.902136	0.919672		-0.129386	13.9412	3.15181	0.0758428	0.159146
	aioA	0.47106	11.2381	3.1268	0.0770149	0.107151		-1.03278	11.2381	13.2367	0.000274521	0.00175693		0.561722	11.2381	4.47127	0.0344693	0.0850154
	arsM	-0.346162	13.9956	10.8024	0.00101371	0.00199624		0.168257	13.9956	2.66066	0.102858	0.177917		0.177905	13.9956	2.97661	0.0844759	0.168952
	ygfM	-0.598852	8.5616	5.29811	0.0213486	0.033736		0.810567	8.5616	10.8089	0.00101016	0.00478889		-0.211715	8.5616	0.687717	0.406942	0.515728
	xdhD	-1.09415	11.2081	27.3242	1.72045e-07	9.57471e-07		0.725329	11.2081	13.9412	0.000188622	0.00134286		0.368819	11.2081	3.53146	0.0602146	0.128458
	YgfK	-1.83584	12.6053	58.0469	2.55945e-14	6.55219e-13		0.940416	12.6053	19.3749	1.07407e-05	0.000152756		0.895424	12.6053	17.5314	2.82607e-05	0.00027826
The significance of the changes in gene abundance are evaluated by generalized linear model with a negative binomial distribution. P-values were obtained from two-sided Likelihood Ratio Tests (LRTs) and adjusted for multiple comparisons using the Benjamini-Hochberg false discovery rate (FDR) procedure. Genes with significant changes in abundance (P < 0.05) are marked with an asterisk (*). LogFC: …
SUR, surface layer; SUB, subsurface layer; PL, permafrost layer

## Sheet: Fig. 5b-d
Fig. 5b				Fig. 5c						Fig. 5d
Category	Function	Number of MAGs		Site No.	Sample id	Layers	PCoA1	PCoA2		Genome size (Mb)
Amino acid utilization	Amino acid utilization	272		S01	SUR_1	SUR	0.137529	-0.206677		Layers	mean	sd	se	min	25th quantiles	median	75th quantiles	max
Aromatics degradation	Phenol => Benzoyl-CoA	99		S02	SUR_2	SUR	0.288572	-0.248939		SUR	2.89	1.28	0.22	1.19	2.29	2.56	3.15	8.28
As cycling	Arsenate reduction	19		S03	SUR_3	SUR	0.242369	-0.312935		SUB	2.64	1	0.1	1	2.02	2.42	3.06	6.05
As cycling	Arsenite oxidation	2		S04	SUR_4	SUR	0.328682	-0.184163		PL	2.5	1.01	0.08	0.73	1.82	2.3	2.87	7
Complex carbon degradation	Amylolytic enzymes	119		S05	SUR_5	SUR	0.216194	-0.140325
Complex carbon degradation	Cellulose degrading	95		S06	SUR_6	SUR	0.243592	-0.356242		Two-sided Wilcoxon test
Complex carbon degradation	Chitin degrading	158		S07	SUR_7	SUR	0.326118	-0.344103		P-values		SUR	SUB
Complex carbon degradation	Endohemicellulases	48		S08	SUR_8	SUR	0.335285	-0.307744			SUB	0.292	NA
Complex carbon degradation	Hemicullulose debranching	66		S09	SUR_9	SUR	0.29876	-0.286734			PL	0.035	0.18
Complex carbon degradation	Other oligosaccharide degrading	60		S10	SUR_10	SUR	0.258478	-0.154663		All P-values were adjusted using the Benjamini-Hochberg false discovery rate procedure.
Fatty acid degradation	acyl-CoA dehydrogenase	195		S11	SUR_11	SUR	0.192426	-0.0372683		SUR, surface layer; SUB, subsurface layer; PL, permafrost layer
Fermentation	Acetate to acetyl-CoA	160		S12	SUR_12	SUR	0.3141	-0.23343
Fermentation	Acetogenesis	198		S13	SUR_13	SUR	0.16757	-0.131661
Fermentation	Lactate utilization	18		S14	SUR_15	SUR	0.313041	-0.207923
Fermentation	Pyruvate oxidation	83		S15	SUR_16	SUR	0.19304	-0.0268558
Hydrogenases	FeFe hydrogenase	24		S16	SUR_17	SUR	0.249584	-0.0893033
Hydrogenases	Ni-Fe Hydrogenase	104		S17	SUR_18	SUR	0.0719296	0.023155
Iron cycling	Iron oxidation	78		S18	SUR_19	SUR	0.20837	0.0702599
Iron cycling	Iron reduction	273		S19	SUR_20	SUR	0.285141	0.0182292
Methane metabolism	Methane oxidation - Partculate methane monooxygenase	3		S20	SUR_21	SUR	0.0382309	-0.0725311
Methane metabolism	Methane oxidation - Soluble methane monoxygenase	19		S21	SUR_22	SUR	0.23389	0.142659
Methane metabolism	Methane production	6		S22	SUR_24	SUR	0.189694	0.187848
Nitrogen cycling	Ammonia oxidation	11		S01	SUB_1	SUB	-0.446361	-0.23026
Nitrogen cycling	N2 fixation	20		S02	SUB_2	SUB	-0.289523	-0.116017
Nitrogen cycling	Nitrate reduction	45		S03	SUB_3	SUB	-0.305416	-0.204703
Nitrogen cycling	Nitric oxide reduction	60		S04	SUB_4	SUB	0.0282352	0.086143
Nitrogen cycling	Nitrite oxidation	7		S05	SUB_5	SUB	-0.146967	0.0963991
Nitrogen cycling	Nitrite reduction	61		S06	SUB_6	SUB	-0.392983	-0.180831
Nitrogen cycling	Nitrite reduction to ammonia	60		S07	SUB_7	SUB	0.015135	-0.0133225
Nitrogen cycling	Nitrous oxide reduction	18		S08	SUB_8	SUB	0.0212933	-0.145663
Selenate reduction	Selenate reduction	29		S09	SUB_9	SUB	-0.147327	-0.0716246
Sulfur cycling	Sulfate reduction	71		S10	SUB_10	SUB	-0.0607445	-0.0468182
Sulfur cycling	Sulfide oxidation	17		S11	SUB_11	SUB	-0.140034	0.115843
Sulfur cycling	Sulfite reduction	12		S12	SUB_12	SUB	-0.00584676	0.0364577
Sulfur cycling	Sulfur oxidation	127		S13	SUB_13	SUB	-0.0936641	0.0191715
Sulfur cycling	Thiosulfate disproportionation	12		S14	SUB_15	SUB	-0.0530267	-0.0131163
Sulfur cycling	Thiosulfate oxidation	12		S15	SUB_16	SUB	-0.00365	0.158591
				S16	SUB_17	SUB	-0.0790036	0.133241
				S17	SUB_18	SUB	-0.00837179	0.0372683
				S18	SUB_19	SUB	0.148004	0.266136
				S19	SUB_20	SUB	0.184613	0.263086
				S20	SUB_21	SUB	-0.073374	0.00403941
				S21	SUB_22	SUB	0.163067	0.267581
				S22	SUB_24	SUB	0.141528	0.302897
				S01	PL_1	PL	-0.417517	-0.286389
				S02	PL_2	PL	-0.398875	-0.160885
				S03	PL_3	PL	-0.461191	-0.206488
				S04	PL_4	PL	-0.229583	0.0120976
				S05	PL_5	PL	-0.12683	0.210685
				S06	PL_6	PL	-0.281507	0.0514985
				S07	PL_7	PL	0.0165484	0.290067
				S08	PL_8	PL	-0.490273	-0.245195
				S09	PL_9	PL	-0.450994	-0.279613
				S10	PL_10	PL	-0.116858	0.212392
				S11	PL_11	PL	-0.305341	0.064774
				S12	PL_12	PL	-0.0349835	0.25066
				S13	PL_13	PL	-0.0826175	0.222758
				S14	PL_15	PL	-0.107253	0.162462
				S15	PL_16	PL	-0.0295903	0.255785
				S16	PL_17	PL	-0.0671949	0.303474
				S17	PL_18	PL	-0.0916348	0.196198
				S18	PL_19	PL	-0.0716816	0.0607291
				S19	PL_20	PL	0.0962893	0.308499
				S20	PL_21	PL	-0.113771	0.269813
				S21	PL_22	PL	0.0332143	0.184124
				S22	PL_24	PL	0.143462	0.257399

## Sheet: Fig. 6b
Data for Sankey plot
Layer	Taxa	Reaction	Frequency	Category
SUR	Desulfobacterota	C-S-01:Organic carbon oxidation	0.0524688	Carbon
SUR	Desulfobacterota	C-S-02:Carbon fixation	0.0524688	Carbon
SUR	Desulfobacterota	C-S-06:Fermentation	0.0524688	Carbon
SUR	Desulfobacterota	N-S-05:Nitrite reduction	0.0524688	Nitrogen
SUR	Desulfobacterota	N-S-06:Nitric oxide reduction	0.0524688	Nitrogen
SUR	Desulfobacterota	N-S-08:Nitrite ammonification	0.0524688	Nitrogen
SUR	Desulfobacterota	S-S-03:Sulfur oxidation	0.0524688	Sulfur
SUR	Desulfobacterota	S-S-09:Thiosulfate disproportionation 2	0.0524688	Sulfur
SUR	Alphaproteobacteria	C-S-01:Organic carbon oxidation	0.0187854	Carbon
SUR	Alphaproteobacteria	C-S-04:Acetate oxidation	0.0187854	Carbon
SUR	Alphaproteobacteria	C-S-06:Fermentation	0.0187854	Carbon
SUR	Alphaproteobacteria	O-S-01:Iron reduction	0.0187854	Others
SUR	Alphaproteobacteria	S-S-03:Sulfur oxidation	0.0187854	Sulfur
SUR	Thermoproteota	C-S-01:Organic carbon oxidation	0.00971025	Carbon
SUR	Thermoproteota	C-S-04:Acetate oxidation	0.00971025	Carbon
SUR	Thermoproteota	C-S-06:Fermentation	0.00971025	Carbon
SUR	Thermoproteota	N-S-02:Ammonia oxidation	0.00971025	Nitrogen
SUR	Thermoproteota	O-S-01:Iron reduction	0.00971025	Others
SUR	Alphaproteobacteria	C-S-01:Organic carbon oxidation	0.0546616	Carbon
SUR	Alphaproteobacteria	C-S-04:Acetate oxidation	0.0546616	Carbon
SUR	Alphaproteobacteria	C-S-06:Fermentation	0.0546616	Carbon
SUR	Alphaproteobacteria	O-S-01:Iron reduction	0.0546616	Others
SUR	Alphaproteobacteria	S-S-03:Sulfur oxidation	0.0546616	Sulfur
SUR	Thermoproteota	C-S-01:Organic carbon oxidation	0.0099598	Carbon
SUR	Thermoproteota	C-S-06:Fermentation	0.0099598	Carbon
SUR	Thermoproteota	N-S-02:Ammonia oxidation	0.0099598	Nitrogen
SUR	Thermoproteota	O-S-01:Iron reduction	0.0099598	Others
SUR	Thermoproteota	S-S-03:Sulfur oxidation	0.0099598	Sulfur
SUR	Thermoproteota	S-S-04:Sulfite oxidation	0.0099598	Sulfur
SUR	Thermoproteota	S-S-05:Sulfate reduction	0.0099598	Sulfur
SUR	Actinobacteriota	C-S-01:Organic carbon oxidation	0.00526049	Carbon
SUR	Actinobacteriota	C-S-02:Carbon fixation	0.00526049	Carbon
SUR	Actinobacteriota	C-S-04:Acetate oxidation	0.00526049	Carbon
SUR	Actinobacteriota	C-S-06:Fermentation	0.00526049	Carbon
SUR	Actinobacteriota	C-S-09:Hydrogen oxidation	0.00526049	Carbon
SUR	Actinobacteriota	N-S-06:Nitric oxide reduction	0.00526049	Nitrogen
SUR	Actinobacteriota	N-S-08:Nitrite ammonification	0.00526049	Nitrogen
SUR	Actinobacteriota	O-S-03:Arsenate reduction	0.00526049	Others
SUR	Gammaproteobacteria	C-S-01:Organic carbon oxidation	0.0147454	Carbon
SUR	Gammaproteobacteria	C-S-04:Acetate oxidation	0.0147454	Carbon
SUR	Gammaproteobacteria	C-S-06:Fermentation	0.0147454	Carbon
SUR	Gammaproteobacteria	C-S-09:Hydrogen oxidation	0.0147454	Carbon
SUR	Gammaproteobacteria	N-S-04:Nitrate reduction	0.0147454	Nitrogen
SUR	Gammaproteobacteria	N-S-08:Nitrite ammonification	0.0147454	Nitrogen
SUR	Gammaproteobacteria	O-S-01:Iron reduction	0.0147454	Others
SUR	Gammaproteobacteria	O-S-02:Iron oxidation	0.0147454	Others
SUR	Gammaproteobacteria	S-S-07:Thiosulfate oxidation	0.0147454	Sulfur
SUR	Actinobacteriota	C-S-01:Organic carbon oxidation	0.00643041	Carbon
SUR	Actinobacteriota	C-S-04:Acetate oxidation	0.00643041	Carbon
SUR	Actinobacteriota	C-S-06:Fermentation	0.00643041	Carbon
SUR	Actinobacteriota	O-S-01:Iron reduction	0.00643041	Others
SUR	Actinobacteriota	S-S-04:Sulfite oxidation	0.00643041	Sulfur
SUR	Actinobacteriota	S-S-05:Sulfate reduction	0.00643041	Sulfur
SUR	Alphaproteobacteria	C-S-01:Organic carbon oxidation	0.0658756	Carbon
SUR	Alphaproteobacteria	C-S-02:Carbon fixation	0.0658756	Carbon
SUR	Alphaproteobacteria	C-S-04:Acetate oxidation	0.0658756	Carbon
SUR	Alphaproteobacteria	C-S-06:Fermentation	0.0658756	Carbon
SUR	Alphaproteobacteria	C-S-09:Hydrogen oxidation	0.0658756	Carbon
SUR	Alphaproteobacteria	O-S-01:Iron reduction	0.0658756	Others
SUR	Alphaproteobacteria	O-S-02:Iron oxidation	0.0658756	Others
SUR	Actinobacteriota	C-S-01:Organic carbon oxidation	0.0232186	Carbon
SUR	Actinobacteriota	C-S-02:Carbon fixation	0.0232186	Carbon
SUR	Actinobacteriota	C-S-04:Acetate oxidation	0.0232186	Carbon
SUR	Actinobacteriota	C-S-06:Fermentation	0.0232186	Carbon
SUR	Actinobacteriota	C-S-08:Methanotrophy	0.0232186	Carbon
SUR	Actinobacteriota	O-S-01:Iron reduction	0.0232186	Others
SUR	Actinobacteriota	S-S-01:Sulfide oxidation	0.0232186	Sulfur
SUR	Actinobacteriota	S-S-03:Sulfur oxidation	0.0232186	Sulfur
SUR	Alphaproteobacteria	C-S-01:Organic carbon oxidation	0.0184956	Carbon
SUR	Alphaproteobacteria	C-S-06:Fermentation	0.0184956	Carbon
SUR	Alphaproteobacteria	N-S-05:Nitrite reduction	0.0184956	Nitrogen
SUR	Alphaproteobacteria	N-S-08:Nitrite ammonification	0.0184956	Nitrogen
SUR	Alphaproteobacteria	O-S-01:Iron reduction	0.0184956	Others
SUR	Alphaproteobacteria	O-S-02:Iron oxidation	0.0184956	Others
SUR	Actinobacteriota	C-S-01:Organic carbon oxidation	0.012817	Carbon
SUR	Actinobacteriota	C-S-04:Acetate oxidation	0.012817	Carbon
SUR	Actinobacteriota	C-S-06:Fermentation	0.012817	Carbon
SUR	Actinobacteriota	S-S-03:Sulfur oxidation	0.012817	Sulfur
SUR	Actinobacteriota	S-S-04:Sulfite oxidation	0.012817	Sulfur
SUR	Actinobacteriota	S-S-05:Sulfate reduction	0.012817	Sulfur
SUR	Firmicutes	C-S-01:Organic carbon oxidation	0.00491365	Carbon
SUR	Firmicutes	C-S-06:Fermentation	0.00491365	Carbon
SUR	Firmicutes	N-S-08:Nitrite ammonification	0.00491365	Nitrogen
SUR	Firmicutes	O-S-01:Iron reduction	0.00491365	Others
SUR	Acidobacteriota	C-S-01:Organic carbon oxidation	0.00396444	Carbon
SUR	Acidobacteriota	C-S-04:Acetate oxidation	0.00396444	Carbon
SUR	Acidobacteriota	C-S-06:Fermentation	0.00396444	Carbon
SUR	Acidobacteriota	C-S-09:Hydrogen oxidation	0.00396444	Carbon
SUR	Acidobacteriota	N-S-08:Nitrite ammonification	0.00396444	Nitrogen
SUR	Acidobacteriota	O-S-01:Iron reduction	0.00396444	Others
SUR	Acidobacteriota	O-S-02:Iron oxidation	0.00396444	Others
SUR	Acidobacteriota	S-S-04:Sulfite oxidation	0.00396444	Sulfur
SUR	Acidobacteriota	S-S-05:Sulfate reduction	0.00396444	Sulfur
SUR	Acidobacteriota	S-S-09:Thiosulfate disproportionation 2	0.00396444	Sulfur
SUR	Alphaproteobacteria	C-S-01:Organic carbon oxidation	0.0202175	Carbon
SUR	Alphaproteobacteria	C-S-04:Acetate oxidation	0.0202175	Carbon
SUR	Alphaproteobacteria	C-S-06:Fermentation	0.0202175	Carbon
SUR	Alphaproteobacteria	O-S-01:Iron reduction	0.0202175	Others
SUR	Alphaproteobacteria	O-S-02:Iron oxidation	0.0202175	Others
SUR	Alphaproteobacteria	S-S-03:Sulfur oxidation	0.0202175	Sulfur
SUR	Alphaproteobacteria	S-S-09:Thiosulfate disproportionation 2	0.0202175	Sulfur
SUR	Actinobacteriota	C-S-01:Organic carbon oxidation	0.0229896	Carbon
SUR	Actinobacteriota	C-S-02:Carbon fixation	0.0229896	Carbon
SUR	Actinobacteriota	C-S-04:Acetate oxidation	0.0229896	Carbon
SUR	Actinobacteriota	C-S-06:Fermentation	0.0229896	Carbon
SUR	Actinobacteriota	N-S-06:Nitric oxide reduction	0.0229896	Nitrogen
SUR	Actinobacteriota	O-S-01:Iron reduction	0.0229896	Others
SUR	Actinobacteriota	S-S-03:Sulfur oxidation	0.0229896	Sulfur
SUR	Actinobacteriota	C-S-01:Organic carbon oxidation	0.0533546	Carbon
SUR	Actinobacteriota	C-S-04:Acetate oxidation	0.0533546	Carbon
SUR	Actinobacteriota	C-S-06:Fermentation	0.0533546	Carbon
SUR	Actinobacteriota	C-S-09:Hydrogen oxidation	0.0533546	Carbon
SUR	Actinobacteriota	N-S-04:Nitrate reduction	0.0533546	Nitrogen
SUR	Actinobacteriota	O-S-01:Iron reduction	0.0533546	Others
SUR	Thermoproteota	C-S-01:Organic carbon oxidation	0.00987649	Carbon
SUR	Thermoproteota	C-S-04:Acetate oxidation	0.00987649	Carbon
SUR	Thermoproteota	C-S-06:Fermentation	0.00987649	Carbon
SUR	Thermoproteota	N-S-02:Ammonia oxidation	0.00987649	Nitrogen
SUR	Thermoproteota	O-S-01:Iron reduction	0.00987649	Others
SUR	Thermoproteota	S-S-03:Sulfur oxidation	0.00987649	Sulfur
SUR	Thermoproteota	S-S-04:Sulfite oxidation	0.00987649	Sulfur
SUR	Thermoproteota	S-S-05:Sulfate reduction	0.00987649	Sulfur
SUR	Acidobacteriota	C-S-01:Organic carbon oxidation	0.00298112	Carbon
SUR	Acidobacteriota	C-S-04:Acetate oxidation	0.00298112	Carbon
SUR	Acidobacteriota	C-S-06:Fermentation	0.00298112	Carbon
SUR	Acidobacteriota	C-S-09:Hydrogen oxidation	0.00298112	Carbon
SUR	Acidobacteriota	N-S-08:Nitrite ammonification	0.00298112	Nitrogen
SUR	Acidobacteriota	O-S-01:Iron reduction	0.00298112	Others
SUR	Acidobacteriota	S-S-04:Sulfite oxidation	0.00298112	Sulfur
SUR	Acidobacteriota	S-S-05:Sulfate reduction	0.00298112	Sulfur
SUR	Acidobacteriota	S-S-08:Thiosulfate disproportionation 1	0.00298112	Sulfur
SUR	Actinobacteriota	C-S-01:Organic carbon oxidation	0.00578454	Carbon
SUR	Actinobacteriota	C-S-06:Fermentation	0.00578454	Carbon
SUR	Actinobacteriota	O-S-01:Iron reduction	0.00578454	Others
SUR	Actinobacteriota	C-S-01:Organic carbon oxidation	0.00591414	Carbon
SUR	Actinobacteriota	C-S-02:Carbon fixation	0.00591414	Carbon
SUR	Actinobacteriota	C-S-04:Acetate oxidation	0.00591414	Carbon
SUR	Actinobacteriota	C-S-06:Fermentation	0.00591414	Carbon
SUR	Actinobacteriota	C-S-09:Hydrogen oxidation	0.00591414	Carbon
SUR	Actinobacteriota	N-S-06:Nitric oxide reduction	0.00591414	Nitrogen
SUR	Actinobacteriota	O-S-01:Iron reduction	0.00591414	Others
SUR	Actinobacteriota	C-S-01:Organic carbon oxidation	0.00416055	Carbon
SUR	Actinobacteriota	C-S-04:Acetate oxidation	0.00416055	Carbon
SUR	Actinobacteriota	C-S-06:Fermentation	0.00416055	Carbon
SUR	Actinobacteriota	O-S-01:Iron reduction	0.00416055	Others
SUR	Actinobacteriota	S-S-04:Sulfite oxidation	0.00416055	Sulfur
SUR	Actinobacteriota	S-S-05:Sulfate reduction	0.00416055	Sulfur
SUR	Actinobacteriota	C-S-01:Organic carbon oxidation	0.00940454	Carbon
SUR	Actinobacteriota	C-S-04:Acetate oxidation	0.00940454	Carbon
SUR	Actinobacteriota	C-S-06:Fermentation	0.00940454	Carbon
SUR	Actinobacteriota	C-S-09:Hydrogen oxidation	0.00940454	Carbon
SUR	Actinobacteriota	N-S-06:Nitric oxide reduction	0.00940454	Nitrogen
SUR	Actinobacteriota	N-S-08:Nitrite ammonification	0.00940454	Nitrogen
SUR	Actinobacteriota	O-S-01:Iron reduction	0.00940454	Others
SUR	Actinobacteriota	S-S-03:Sulfur oxidation	0.00940454	Sulfur
SUR	Actinobacteriota	S-S-04:Sulfite oxidation	0.00940454	Sulfur
SUR	Actinobacteriota	S-S-05:Sulfate reduction	0.00940454	Sulfur
SUR	Actinobacteriota	C-S-01:Organic carbon oxidation	0.00487407	Carbon
SUR	Actinobacteriota	C-S-04:Acetate oxidation	0.00487407	Carbon
SUR	Actinobacteriota	C-S-06:Fermentation	0.00487407	Carbon
SUR	Actinobacteriota	O-S-01:Iron reduction	0.00487407	Others
SUR	Actinobacteriota	S-S-03:Sulfur oxidation	0.00487407	Sulfur
SUR	Actinobacteriota	S-S-04:Sulfite oxidation	0.00487407	Sulfur
SUR	Actinobacteriota	S-S-05:Sulfate reduction	0.00487407	Sulfur
SUR	Alphaproteobacteria	C-S-01:Organic carbon oxidation	0.0636073	Carbon
SUR	Alphaproteobacteria	C-S-04:Acetate oxidation	0.0636073	Carbon
SUR	Alphaproteobacteria	C-S-06:Fermentation	0.0636073	Carbon
SUR	Alphaproteobacteria	C-S-09:Hydrogen oxidation	0.0636073	Carbon
SUR	Alphaproteobacteria	N-S-05:Nitrite reduction	0.0636073	Nitrogen
SUR	Alphaproteobacteria	N-S-06:Nitric oxide reduction	0.0636073	Nitrogen
SUR	Alphaproteobacteria	N-S-08:Nitrite ammonification	0.0636073	Nitrogen
SUR	Alphaproteobacteria	O-S-01:Iron reduction	0.0636073	Others
SUR	Actinobacteriota	C-S-01:Organic carbon oxidation	0.0150894	Carbon
SUR	Actinobacteriota	C-S-04:Acetate oxidation	0.0150894	Carbon
SUR	Actinobacteriota	C-S-06:Fermentation	0.0150894	Carbon
SUR	Actinobacteriota	C-S-09:Hydrogen oxidation	0.0150894	Carbon
SUR	Actinobacteriota	O-S-01:Iron reduction	0.0150894	Others
SUR	Actinobacteriota	S-S-03:Sulfur oxidation	0.0150894	Sulfur
SUR	Gammaproteobacteria	C-S-01:Organic carbon oxidation	0.0137189	Carbon
SUR	Gammaproteobacteria	C-S-06:Fermentation	0.0137189	Carbon
SUR	Gammaproteobacteria	C-S-09:Hydrogen oxidation	0.0137189	Carbon
SUR	Gammaproteobacteria	N-S-04:Nitrate reduction	0.0137189	Nitrogen
SUR	Gammaproteobacteria	N-S-08:Nitrite ammonification	0.0137189	Nitrogen
SUR	Gammaproteobacteria	O-S-01:Iron reduction	0.0137189	Others
SUR	Gammaproteobacteria	O-S-02:Iron oxidation	0.0137189	Others
SUR	Gammaproteobacteria	S-S-07:Thiosulfate oxidation	0.0137189	Sulfur
SUR	Actinobacteriota	C-S-01:Organic carbon oxidation	0.0180017	Carbon
SUR	Actinobacteriota	C-S-06:Fermentation	0.0180017	Carbon
SUR	Actinobacteriota	C-S-09:Hydrogen oxidation	0.0180017	Carbon
SUR	Actinobacteriota	N-S-08:Nitrite ammonification	0.0180017	Nitrogen
SUR	Actinobacteriota	O-S-01:Iron reduction	0.0180017	Others
SUR	Actinobacteriota	C-S-01:Organic carbon oxidation	0.0218126	Carbon
SUR	Actinobacteriota	C-S-04:Acetate oxidation	0.0218126	Carbon
SUR	Actinobacteriota	C-S-05:Hydrogen generation	0.0218126	Carbon
SUR	Actinobacteriota	C-S-06:Fermentation	0.0218126	Carbon
SUR	Actinobacteriota	C-S-09:Hydrogen oxidation	0.0218126	Carbon
SUR	Actinobacteriota	O-S-01:Iron reduction	0.0218126	Others
SUR	Actinobacteriota	S-S-03:Sulfur oxidation	0.0218126	Sulfur
SUR	Actinobacteriota	S-S-04:Sulfite oxidation	0.0218126	Sulfur
SUR	Actinobacteriota	S-S-05:Sulfate reduction	0.0218126	Sulfur
SUR	Actinobacteriota	C-S-01:Organic carbon oxidation	0.0506065	Carbon
SUR	Actinobacteriota	C-S-02:Carbon fixation	0.0506065	Carbon
SUR	Actinobacteriota	C-S-04:Acetate oxidation	0.0506065	Carbon
SUR	Actinobacteriota	C-S-06:Fermentation	0.0506065	Carbon
SUR	Actinobacteriota	C-S-09:Hydrogen oxidation	0.0506065	Carbon
SUR	Actinobacteriota	N-S-06:Nitric oxide reduction	0.0506065	Nitrogen
SUR	Actinobacteriota	O-S-01:Iron reduction	0.0506065	Others
SUR	Actinobacteriota	S-S-03:Sulfur oxidation	0.0506065	Sulfur
SUR	Actinobacteriota	S-S-04:Sulfite oxidation	0.0506065	Sulfur
SUR	Actinobacteriota	S-S-05:Sulfate reduction	0.0506065	Sulfur
SUR	Actinobacteriota	C-S-01:Organic carbon oxidation	0.0792268	Carbon
SUR	Actinobacteriota	C-S-02:Carbon fixation	0.0792268	Carbon
SUR	Actinobacteriota	C-S-06:Fermentation	0.0792268	Carbon
SUR	Actinobacteriota	C-S-09:Hydrogen oxidation	0.0792268	Carbon
SUR	Actinobacteriota	O-S-01:Iron reduction	0.0792268	Others
SUR	Actinobacteriota	S-S-09:Thiosulfate disproportionation 2	0.0792268	Sulfur
SUR	Alphaproteobacteria	C-S-01:Organic carbon oxidation	0.147363	Carbon
SUR	Alphaproteobacteria	C-S-06:Fermentation	0.147363	Carbon
SUR	Alphaproteobacteria	O-S-01:Iron reduction	0.147363	Others
SUR	Actinobacteriota	C-S-01:Organic carbon oxidation	0.0538173	Carbon
SUR	Actinobacteriota	C-S-05:Hydrogen generation	0.0538173	Carbon
SUR	Actinobacteriota	C-S-06:Fermentation	0.0538173	Carbon
SUR	Actinobacteriota	C-S-09:Hydrogen oxidation	0.0538173	Carbon
SUR	Actinobacteriota	N-S-06:Nitric oxide reduction	0.0538173	Nitrogen
SUR	Actinobacteriota	O-S-01:Iron reduction	0.0538173	Others
SUR	Actinobacteriota	S-S-03:Sulfur oxidation	0.0538173	Sulfur
SUR	Alphaproteobacteria	C-S-01:Organic carbon oxidation	0.0958922	Carbon
SUR	Alphaproteobacteria	C-S-06:Fermentation	0.0958922	Carbon
SUR	Alphaproteobacteria	C-S-09:Hydrogen oxidation	0.0958922	Carbon
SUR	Alphaproteobacteria	N-S-01:Nitrogen fixation	0.0958922	Nitrogen
SUR	Alphaproteobacteria	N-S-06:Nitric oxide reduction	0.0958922	Nitrogen
SUR	Alphaproteobacteria	N-S-08:Nitrite ammonification	0.0958922	Nitrogen
SUR	Alphaproteobacteria	O-S-01:Iron reduction	0.0958922	Others
SUB	Acidobacteriota	C-S-01:Organic carbon oxidation	0.0192119	Carbon
SUB	Acidobacteriota	C-S-04:Acetate oxidation	0.0193412	Carbon
SUB	Acidobacteriota	C-S-05:Hydrogen generation	0.0162895	Carbon
SUB	Acidobacteriota	C-S-06:Fermentation	0.0192119	Carbon
SUB	Acidobacteriota	C-S-08:Methanotrophy	0.0195326	Carbon
SUB	Acidobacteriota	C-S-09:Hydrogen oxidation	0.0186446	Carbon
SUB	Acidobacteriota	N-S-04:Nitrate reduction	0.0171659	Nitrogen
SUB	Acidobacteriota	N-S-05:Nitrite reduction	0.0149855	Nitrogen
SUB	Acidobacteriota	N-S-06:Nitric oxide reduction	0.0217997	Nitrogen
SUB	Acidobacteriota	N-S-07:Nitrous oxide reduction	0.0168686	Nitrogen
SUB	Acidobacteriota	N-S-08:Nitrite ammonification	0.0162389	Nitrogen
SUB	Acidobacteriota	O-S-01:Iron reduction	0.0190533	Others
SUB	Acidobacteriota	O-S-02:Iron oxidation	0.0206241	Others
SUB	Acidobacteriota	O-S-03:Arsenate reduction	0.0244496	Others
SUB	Acidobacteriota	O-S-05:Selenate reduction	0.0315803	Others
SUB	Acidobacteriota	S-S-03:Sulfur oxidation	0.0180765	Sulfur
SUB	Acidobacteriota	S-S-04:Sulfite oxidation	0.0139758	Sulfur
SUB	Acidobacteriota	S-S-05:Sulfate reduction	0.0139758	Sulfur
SUB	Acidobacteriota	S-S-08:Thiosulfate disproportionation 1	0.0485037	Sulfur
SUB	Acidobacteriota	S-S-09:Thiosulfate disproportionation 2	0.0279867	Sulfur
SUB	Actinobacteriota	C-S-01:Organic carbon oxidation	0.0361985	Carbon
SUB	Actinobacteriota	C-S-02:Carbon fixation	0.0243599	Carbon
SUB	Actinobacteriota	C-S-04:Acetate oxidation	0.0326829	Carbon
SUB	Actinobacteriota	C-S-05:Hydrogen generation	0.0358521	Carbon
SUB	Actinobacteriota	C-S-06:Fermentation	0.0380712	Carbon
SUB	Actinobacteriota	C-S-08:Methanotrophy	0.0358431	Carbon
SUB	Actinobacteriota	C-S-09:Hydrogen oxidation	0.0352877	Carbon
SUB	Actinobacteriota	N-S-04:Nitrate reduction	0.0408417	Nitrogen
SUB	Actinobacteriota	N-S-05:Nitrite reduction	0.0240043	Nitrogen
SUB	Actinobacteriota	N-S-06:Nitric oxide reduction	0.0292848	Nitrogen
SUB	Actinobacteriota	N-S-07:Nitrous oxide reduction	0.0696375	Nitrogen
SUB	Actinobacteriota	N-S-08:Nitrite ammonification	0.0285536	Nitrogen
SUB	Actinobacteriota	O-S-01:Iron reduction	0.0338149	Others
SUB	Actinobacteriota	O-S-02:Iron oxidation	0.0665445	Others
SUB	Actinobacteriota	O-S-05:Selenate reduction	0.018236	Others
SUB	Actinobacteriota	S-S-01:Sulfide oxidation	0.0756094	Sulfur
SUB	Actinobacteriota	S-S-03:Sulfur oxidation	0.0396263	Sulfur
SUB	Actinobacteriota	S-S-04:Sulfite oxidation	0.0400022	Sulfur
SUB	Actinobacteriota	S-S-05:Sulfate reduction	0.0400022	Sulfur
SUB	Actinobacteriota	S-S-08:Thiosulfate disproportionation 1	0.0426074	Sulfur
SUB	Alphaproteobacteria	C-S-01:Organic carbon oxidation	0.0357704	Carbon
SUB	Alphaproteobacteria	C-S-04:Acetate oxidation	0.0435432	Carbon
SUB	Alphaproteobacteria	C-S-06:Fermentation	0.038974	Carbon
SUB	Alphaproteobacteria	C-S-09:Hydrogen oxidation	0.0306012	Carbon
SUB	Alphaproteobacteria	N-S-01:Nitrogen fixation	0.0287583	Nitrogen
SUB	Alphaproteobacteria	N-S-04:Nitrate reduction	0.0531285	Nitrogen
SUB	Alphaproteobacteria	N-S-05:Nitrite reduction	0.0285965	Nitrogen
SUB	Alphaproteobacteria	N-S-06:Nitric oxide reduction	0.0381814	Nitrogen
SUB	Alphaproteobacteria	N-S-08:Nitrite ammonification	0.0381814	Nitrogen
SUB	Alphaproteobacteria	O-S-01:Iron reduction	0.0355877	Others
SUB	Alphaproteobacteria	O-S-02:Iron oxidation	0.0322103	Others
SUB	Alphaproteobacteria	S-S-03:Sulfur oxidation	0.0352501	Sulfur
SUB	Alphaproteobacteria	S-S-07:Thiosulfate oxidation	0.0531285	Sulfur
SUB	Bacteroidota	C-S-01:Organic carbon oxidation	0.0198692	Carbon
SUB	Bacteroidota	C-S-04:Acetate oxidation	0.0198692	Carbon
SUB	Bacteroidota	C-S-05:Hydrogen generation	0.0198692	Carbon
SUB	Bacteroidota	C-S-06:Fermentation	0.0198692	Carbon
SUB	Bacteroidota	C-S-08:Methanotrophy	0.0198692	Carbon
SUB	Bacteroidota	O-S-01:Iron reduction	0.0198692	Others
SUB	Bacteroidota	O-S-02:Iron oxidation	0.0198692	Others
SUB	Campylobacterota	C-S-01:Organic carbon oxidation	0.00543977	Carbon
SUB	Campylobacterota	C-S-02:Carbon fixation	0.00543977	Carbon
SUB	Campylobacterota	C-S-04:Acetate oxidation	0.00543977	Carbon
SUB	Campylobacterota	C-S-06:Fermentation	0.00543977	Carbon
SUB	Campylobacterota	N-S-01:Nitrogen fixation	0.00543977	Nitrogen
SUB	Campylobacterota	S-S-01:Sulfide oxidation	0.00543977	Sulfur
SUB	Chloroflexota	C-S-01:Organic carbon oxidation	0.0438125	Carbon
SUB	Chloroflexota	C-S-02:Carbon fixation	0.0472275	Carbon
SUB	Chloroflexota	C-S-04:Acetate oxidation	0.0324222	Carbon
SUB	Chloroflexota	C-S-05:Hydrogen generation	0.0305401	Carbon
SUB	Chloroflexota	C-S-06:Fermentation	0.0406735	Carbon
SUB	Chloroflexota	C-S-08:Methanotrophy	0.0221136	Carbon
SUB	Chloroflexota	C-S-09:Hydrogen oxidation	0.0304674	Carbon
SUB	Chloroflexota	N-S-05:Nitrite reduction	0.0440765	Nitrogen
SUB	Chloroflexota	N-S-08:Nitrite ammonification	0.0411643	Nitrogen
SUB	Chloroflexota	O-S-01:Iron reduction	0.0407471	Others
SUB	Chloroflexota	O-S-02:Iron oxidation	0.0443393	Others
SUB	Chloroflexota	O-S-03:Arsenate reduction	0.0495575	Others
SUB	Chloroflexota	O-S-05:Selenate reduction	0.0411643	Others
SUB	Chloroflexota	S-S-03:Sulfur oxidation	0.0509308	Sulfur
SUB	Chloroflexota	S-S-04:Sulfite oxidation	0.0365533	Sulfur
SUB	Chloroflexota	S-S-05:Sulfate reduction	0.0365533	Sulfur
SUB	Chloroflexota	S-S-08:Thiosulfate disproportionation 1	0.0137198	Sulfur
SUB	Desulfobacterota	C-S-01:Organic carbon oxidation	0.0154556	Carbon
SUB	Desulfobacterota	C-S-02:Carbon fixation	0.00819939	Carbon
SUB	Desulfobacterota	C-S-05:Hydrogen generation	0.00819939	Carbon
SUB	Desulfobacterota	C-S-06:Fermentation	0.0154556	Carbon
SUB	Desulfobacterota	C-S-09:Hydrogen oxidation	0.00830413	Carbon
SUB	Desulfobacterota	O-S-01:Iron reduction	0.0123172	Others
SUB	Desulfobacterota	S-S-03:Sulfur oxidation	0.0158834	Sulfur
SUB	Desulfobacterota	S-S-06:Sulfite reduction	0.00819939	Sulfur
SUB	Desulfobacterota	S-S-08:Thiosulfate disproportionation 1	0.00819939	Sulfur
SUB	Firmicutes	C-S-01:Organic carbon oxidation	0.0147202	Carbon
SUB	Firmicutes	C-S-06:Fermentation	0.0147202	Carbon
SUB	Firmicutes	N-S-08:Nitrite ammonification	0.0225211	Nitrogen
SUB	Firmicutes	O-S-01:Iron reduction	0.0147202	Others
SUB	Gammaproteobacteria	C-S-01:Organic carbon oxidation	0.0291351	Carbon
SUB	Gammaproteobacteria	C-S-02:Carbon fixation	0.0344763	Carbon
SUB	Gammaproteobacteria	C-S-04:Acetate oxidation	0.0290043	Carbon
SUB	Gammaproteobacteria	C-S-06:Fermentation	0.0292132	Carbon
SUB	Gammaproteobacteria	C-S-08:Methanotrophy	0.0163772	Carbon
SUB	Gammaproteobacteria	C-S-09:Hydrogen oxidation	0.0301914	Carbon
SUB	Gammaproteobacteria	N-S-01:Nitrogen fixation	0.0123265	Nitrogen
SUB	Gammaproteobacteria	N-S-02:Ammonia oxidation	0.0123265	Nitrogen
SUB	Gammaproteobacteria	N-S-04:Nitrate reduction	0.0355139	Nitrogen
SUB	Gammaproteobacteria	N-S-05:Nitrite reduction	0.0271119	Nitrogen
SUB	Gammaproteobacteria	N-S-06:Nitric oxide reduction	0.021309	Nitrogen
SUB	Gammaproteobacteria	N-S-08:Nitrite ammonification	0.0301914	Nitrogen
SUB	Gammaproteobacteria	O-S-01:Iron reduction	0.0215307	Others
SUB	Gammaproteobacteria	O-S-02:Iron oxidation	0.0291351	Others
SUB	Gammaproteobacteria	S-S-01:Sulfide oxidation	0.0187352	Sulfur
SUB	Gammaproteobacteria	S-S-03:Sulfur oxidation	0.0221333	Sulfur
SUB	Gammaproteobacteria	S-S-04:Sulfite oxidation	0.0507967	Sulfur
SUB	Gammaproteobacteria	S-S-05:Sulfate reduction	0.0507967	Sulfur
SUB	Gammaproteobacteria	S-S-06:Sulfite reduction	0.0294841	Sulfur
SUB	Gammaproteobacteria	S-S-08:Thiosulfate disproportionation 1	0.0316025	Sulfur
SUB	Gammaproteobacteria	S-S-09:Thiosulfate disproportionation 2	0.0507967	Sulfur
SUB	Gemmatimonadota	C-S-01:Organic carbon oxidation	0.0298074	Carbon
SUB	Gemmatimonadota	C-S-04:Acetate oxidation	0.0298074	Carbon
SUB	Gemmatimonadota	C-S-06:Fermentation	0.0298074	Carbon
SUB	Gemmatimonadota	N-S-05:Nitrite reduction	0.0298074	Nitrogen
SUB	Gemmatimonadota	N-S-06:Nitric oxide reduction	0.0318239	Nitrogen
SUB	Gemmatimonadota	N-S-07:Nitrous oxide reduction	0.0318239	Nitrogen
SUB	Gemmatimonadota	N-S-08:Nitrite ammonification	0.022314	Nitrogen
SUB	Gemmatimonadota	O-S-01:Iron reduction	0.0298074	Others
SUB	Gemmatimonadota	S-S-09:Thiosulfate disproportionation 2	0.0318239	Sulfur
SUB	Halobacteriota	C-S-01:Organic carbon oxidation	0.0333633	Carbon
SUB	Halobacteriota	C-S-02:Carbon fixation	0.0333633	Carbon
SUB	Halobacteriota	C-S-04:Acetate oxidation	0.00782372	Carbon
SUB	Halobacteriota	C-S-05:Hydrogen generation	0.0666758	Carbon
SUB	Halobacteriota	C-S-06:Fermentation	0.0333633	Carbon
SUB	Halobacteriota	C-S-07:Methanogenesis	0.0333633	Carbon
SUB	Halobacteriota	N-S-01:Nitrogen fixation	0.00782372	Nitrogen
SUB	Halobacteriota	O-S-01:Iron reduction	0.00782372	Others
SUB	Halobacteriota	S-S-03:Sulfur oxidation	0.00782372	Sulfur
SUB	Methylomirabilota	C-S-01:Organic carbon oxidation	0.042749	Carbon
SUB	Methylomirabilota	C-S-04:Acetate oxidation	0.042749	Carbon
SUB	Methylomirabilota	C-S-05:Hydrogen generation	0.042749	Carbon
SUB	Methylomirabilota	C-S-06:Fermentation	0.042749	Carbon
SUB	Methylomirabilota	C-S-09:Hydrogen oxidation	0.042749	Carbon
SUB	Methylomirabilota	N-S-05:Nitrite reduction	0.042749	Nitrogen
SUB	Methylomirabilota	N-S-06:Nitric oxide reduction	0.042749	Nitrogen
SUB	Methylomirabilota	O-S-01:Iron reduction	0.042749	Others
SUB	Methylomirabilota	O-S-02:Iron oxidation	0.042749	Others
SUB	Methylomirabilota	O-S-03:Arsenate reduction	0.042749	Others
SUB	Methylomirabilota	S-S-03:Sulfur oxidation	0.042749	Sulfur
SUB	Nitrospirota	C-S-01:Organic carbon oxidation	0.0168346	Carbon
SUB	Nitrospirota	C-S-02:Carbon fixation	0.0168346	Carbon
SUB	Nitrospirota	C-S-06:Fermentation	0.0168346	Carbon
SUB	Nitrospirota	C-S-09:Hydrogen oxidation	0.0168346	Carbon
SUB	Nitrospirota	O-S-01:Iron reduction	0.0168346	Others
SUB	Nitrospirota	O-S-02:Iron oxidation	0.0168346	Others
SUB	Nitrospirota	S-S-01:Sulfide oxidation	0.0168346	Sulfur
SUB	Nitrospirota	S-S-03:Sulfur oxidation	0.0168346	Sulfur
SUB	Nitrospirota	S-S-04:Sulfite oxidation	0.0168346	Sulfur
SUB	Nitrospirota	S-S-05:Sulfate reduction	0.0168346	Sulfur
SUB	Nitrospirota	S-S-06:Sulfite reduction	0.0168346	Sulfur
SUB	Thermodesulfobiota	C-S-01:Organic carbon oxidation	0.0312395	Carbon
SUB	Thermodesulfobiota	C-S-05:Hydrogen generation	0.0312395	Carbon
SUB	Thermodesulfobiota	C-S-06:Fermentation	0.0312395	Carbon
SUB	Thermodesulfobiota	O-S-05:Selenate reduction	0.0312395	Others
SUB	Thermoproteota	C-S-01:Organic carbon oxidation	0.0148834	Carbon
SUB	Thermoproteota	C-S-04:Acetate oxidation	0.0088506	Carbon
SUB	Thermoproteota	C-S-06:Fermentation	0.0148834	Carbon
SUB	Thermoproteota	N-S-02:Ammonia oxidation	0.0148834	Nitrogen
SUB	Thermoproteota	O-S-01:Iron reduction	0.00572862	Others
SUB	Thermoproteota	S-S-03:Sulfur oxidation	0.0148834	Sulfur
SUB	Thermoproteota	S-S-04:Sulfite oxidation	0.0148834	Sulfur
SUB	Thermoproteota	S-S-05:Sulfate reduction	0.0148834	Sulfur
SUB	Verrucomicrobiota	C-S-01:Organic carbon oxidation	0.00895779	Carbon
SUB	Verrucomicrobiota	C-S-02:Carbon fixation	0.00895779	Carbon
SUB	Verrucomicrobiota	C-S-04:Acetate oxidation	0.00910895	Carbon
SUB	Verrucomicrobiota	C-S-06:Fermentation	0.00895779	Carbon
SUB	Verrucomicrobiota	N-S-05:Nitrite reduction	0.00959915	Nitrogen
SUB	Verrucomicrobiota	N-S-07:Nitrous oxide reduction	0.00895779	Nitrogen
SUB	Verrucomicrobiota	O-S-01:Iron reduction	0.00959915	Others
PL	Acidobacteriota	C-S-01:Organic carbon oxidation	0.0254057	Carbon
PL	Acidobacteriota	C-S-02:Carbon fixation	0.0424548	Carbon
PL	Acidobacteriota	C-S-04:Acetate oxidation	0.023498	Carbon
PL	Acidobacteriota	C-S-05:Hydrogen generation	0.0165843	Carbon
PL	Acidobacteriota	C-S-06:Fermentation	0.0254057	Carbon
PL	Acidobacteriota	C-S-09:Hydrogen oxidation	0.0291842	Carbon
PL	Acidobacteriota	N-S-04:Nitrate reduction	0.0254303	Nitrogen
PL	Acidobacteriota	N-S-05:Nitrite reduction	0.0247317	Nitrogen
PL	Acidobacteriota	N-S-06:Nitric oxide reduction	0.0280836	Nitrogen
PL	Acidobacteriota	N-S-07:Nitrous oxide reduction	0.0133137	Nitrogen
PL	Acidobacteriota	N-S-08:Nitrite ammonification	0.0367872	Nitrogen
PL	Acidobacteriota	O-S-01:Iron reduction	0.0231371	Others
PL	Acidobacteriota	O-S-02:Iron oxidation	0.0254637	Others
PL	Acidobacteriota	O-S-03:Arsenate reduction	0.0199523	Others
PL	Acidobacteriota	O-S-05:Selenate reduction	0.0376277	Others
PL	Acidobacteriota	S-S-03:Sulfur oxidation	0.0243782	Sulfur
PL	Acidobacteriota	S-S-04:Sulfite oxidation	0.0148762	Sulfur
PL	Acidobacteriota	S-S-05:Sulfate reduction	0.0148762	Sulfur
PL	Acidobacteriota	S-S-06:Sulfite reduction	0.0114419	Sulfur
PL	Acidobacteriota	S-S-08:Thiosulfate disproportionation 1	0.0114419	Sulfur
PL	Acidobacteriota	S-S-09:Thiosulfate disproportionation 2	0.0244669	Sulfur
PL	Actinobacteriota	C-S-01:Organic carbon oxidation	0.0391605	Carbon
PL	Actinobacteriota	C-S-02:Carbon fixation	0.0543988	Carbon
PL	Actinobacteriota	C-S-04:Acetate oxidation	0.0417788	Carbon
PL	Actinobacteriota	C-S-05:Hydrogen generation	0.0595289	Carbon
PL	Actinobacteriota	C-S-06:Fermentation	0.0406827	Carbon
PL	Actinobacteriota	C-S-08:Methanotrophy	0.164865	Carbon
PL	Actinobacteriota	C-S-09:Hydrogen oxidation	0.0561089	Carbon
PL	Actinobacteriota	N-S-03:Nitrite oxidation	0.0769569	Nitrogen
PL	Actinobacteriota	N-S-04:Nitrate reduction	0.0413426	Nitrogen
PL	Actinobacteriota	N-S-05:Nitrite reduction	0.0283742	Nitrogen
PL	Actinobacteriota	N-S-06:Nitric oxide reduction	0.0461743	Nitrogen
PL	Actinobacteriota	N-S-07:Nitrous oxide reduction	0.0595596	Nitrogen
PL	Actinobacteriota	N-S-08:Nitrite ammonification	0.0349329	Nitrogen
PL	Actinobacteriota	O-S-01:Iron reduction	0.032517	Others
PL	Actinobacteriota	O-S-03:Arsenate reduction	0.0218023	Others
PL	Actinobacteriota	O-S-05:Selenate reduction	0.00940459	Others
PL	Actinobacteriota	S-S-01:Sulfide oxidation	0.00772499	Sulfur
PL	Actinobacteriota	S-S-03:Sulfur oxidation	0.0491007	Sulfur
PL	Actinobacteriota	S-S-04:Sulfite oxidation	0.0462335	Sulfur
PL	Actinobacteriota	S-S-05:Sulfate reduction	0.0462335	Sulfur
PL	Actinobacteriota	S-S-06:Sulfite reduction	0.029504	Sulfur
PL	Actinobacteriota	S-S-08:Thiosulfate disproportionation 1	0.0289038	Sulfur
PL	Alphaproteobacteria	C-S-01:Organic carbon oxidation	0.0338486	Carbon
PL	Alphaproteobacteria	C-S-02:Carbon fixation	0.0469508	Carbon
PL	Alphaproteobacteria	C-S-04:Acetate oxidation	0.0338486	Carbon
PL	Alphaproteobacteria	C-S-06:Fermentation	0.0338486	Carbon
PL	Alphaproteobacteria	N-S-04:Nitrate reduction	0.0291817	Nitrogen
PL	Alphaproteobacteria	O-S-01:Iron reduction	0.0369599	Others
PL	Alphaproteobacteria	O-S-02:Iron oxidation	0.0291817	Others
PL	Alphaproteobacteria	O-S-05:Selenate reduction	0.0291817	Others
PL	Alphaproteobacteria	S-S-03:Sulfur oxidation	0.0338486	Sulfur
PL	Atribacterota	C-S-01:Organic carbon oxidation	0.0476512	Carbon
PL	Atribacterota	C-S-05:Hydrogen generation	0.0476512	Carbon
PL	Atribacterota	C-S-06:Fermentation	0.0476512	Carbon
PL	Atribacterota	O-S-05:Selenate reduction	0.0476512	Others
PL	Atribacterota	S-S-03:Sulfur oxidation	0.0476512	Sulfur
PL	Bacteroidota	C-S-01:Organic carbon oxidation	0.0182368	Carbon
PL	Bacteroidota	C-S-04:Acetate oxidation	0.0127663	Carbon
PL	Bacteroidota	C-S-05:Hydrogen generation	0.0323557	Carbon
PL	Bacteroidota	C-S-06:Fermentation	0.0182368	Carbon
PL	Bacteroidota	C-S-09:Hydrogen oxidation	0.0151924	Carbon
PL	Bacteroidota	N-S-01:Nitrogen fixation	0.00582759	Nitrogen
PL	Bacteroidota	N-S-04:Nitrate reduction	0.0169217	Nitrogen
PL	Bacteroidota	N-S-05:Nitrite reduction	0.0170706	Nitrogen
PL	Bacteroidota	N-S-06:Nitric oxide reduction	0.00970348	Nitrogen
PL	Bacteroidota	N-S-07:Nitrous oxide reduction	0.0123044	Nitrogen
PL	Bacteroidota	N-S-08:Nitrite ammonification	0.0152489	Nitrogen
PL	Bacteroidota	O-S-01:Iron reduction	0.011582	Others
PL	Bacteroidota	O-S-02:Iron oxidation	0.0137001	Others
PL	Bacteroidota	O-S-03:Arsenate reduction	0.00713127	Others
PL	Bacteroidota	O-S-05:Selenate reduction	0.00817407	Others
PL	Bacteroidota	S-S-03:Sulfur oxidation	0.00697737	Sulfur
PL	Bacteroidota	S-S-08:Thiosulfate disproportionation 1	0.00771749	Sulfur
PL	Bacteroidota	S-S-09:Thiosulfate disproportionation 2	0.00759156	Sulfur
PL	Caldisericota	C-S-01:Organic carbon oxidation	0.0553102	Carbon
PL	Caldisericota	C-S-06:Fermentation	0.0553102	Carbon
PL	Caldisericota	C-S-08:Methanotrophy	0.0995449	Carbon
PL	Caldisericota	O-S-05:Selenate reduction	0.0553102	Others
PL	Chloroflexota	C-S-01:Organic carbon oxidation	0.0426163	Carbon
PL	Chloroflexota	C-S-02:Carbon fixation	0.11477	Carbon
PL	Chloroflexota	C-S-04:Acetate oxidation	0.0389617	Carbon
PL	Chloroflexota	C-S-05:Hydrogen generation	0.0153607	Carbon
PL	Chloroflexota	C-S-06:Fermentation	0.0396583	Carbon
PL	Chloroflexota	C-S-09:Hydrogen oxidation	0.0189289	Carbon
PL	Chloroflexota	N-S-04:Nitrate reduction	0.00936155	Nitrogen
PL	Chloroflexota	N-S-05:Nitrite reduction	0.0400381	Nitrogen
PL	Chloroflexota	N-S-07:Nitrous oxide reduction	0.0301589	Nitrogen
PL	Chloroflexota	N-S-08:Nitrite ammonification	0.0137488	Nitrogen
PL	Chloroflexota	O-S-01:Iron reduction	0.0127168	Others
PL	Chloroflexota	O-S-02:Iron oxidation	0.00941278	Others
PL	Chloroflexota	O-S-03:Arsenate reduction	0.00936155	Others
PL	Chloroflexota	O-S-05:Selenate reduction	0.0148868	Others
PL	Chloroflexota	S-S-03:Sulfur oxidation	0.0107873	Sulfur
PL	Chloroflexota	S-S-04:Sulfite oxidation	0.0169042	Sulfur
PL	Chloroflexota	S-S-05:Sulfate reduction	0.0169042	Sulfur
PL	Deinococcota	C-S-01:Organic carbon oxidation	0.00974383	Carbon
PL	Deinococcota	C-S-05:Hydrogen generation	0.00974383	Carbon
PL	Desulfobacterota	C-S-01:Organic carbon oxidation	0.0280937	Carbon
PL	Desulfobacterota	C-S-02:Carbon fixation	0.0267657	Carbon
PL	Desulfobacterota	C-S-04:Acetate oxidation	0.029723	Carbon
PL	Desulfobacterota	C-S-05:Hydrogen generation	0.0281333	Carbon
PL	Desulfobacterota	C-S-06:Fermentation	0.0280937	Carbon
PL	Desulfobacterota	C-S-08:Methanotrophy	0.0209721	Carbon
PL	Desulfobacterota	C-S-09:Hydrogen oxidation	0.0246198	Carbon
PL	Desulfobacterota	N-S-01:Nitrogen fixation	0.00762699	Nitrogen
PL	Desulfobacterota	N-S-04:Nitrate reduction	0.00902888	Nitrogen
PL	Desulfobacterota	N-S-05:Nitrite reduction	0.00253988	Nitrogen
PL	Desulfobacterota	N-S-08:Nitrite ammonification	0.0159422	Nitrogen
PL	Desulfobacterota	O-S-01:Iron reduction	0.0425796	Others
PL	Desulfobacterota	O-S-02:Iron oxidation	0.0182292	Others
PL	Desulfobacterota	O-S-03:Arsenate reduction	0.0138613	Others
PL	Desulfobacterota	O-S-05:Selenate reduction	0.0513891	Others
PL	Desulfobacterota	S-S-03:Sulfur oxidation	0.0290656	Sulfur
PL	Desulfobacterota	S-S-04:Sulfite oxidation	0.0209721	Sulfur
PL	Desulfobacterota	S-S-05:Sulfate reduction	0.0209721	Sulfur
PL	Desulfobacterota	S-S-06:Sulfite reduction	0.0343314	Sulfur
PL	Desulfobacterota	S-S-08:Thiosulfate disproportionation 1	0.0181652	Sulfur
PL	Desulfobacterota	S-S-09:Thiosulfate disproportionation 2	0.00650548	Sulfur
PL	Desulfobacterota_E	C-S-01:Organic carbon oxidation	0.0866045	Carbon
PL	Desulfobacterota_E	C-S-02:Carbon fixation	0.0866045	Carbon
PL	Desulfobacterota_E	C-S-06:Fermentation	0.0866045	Carbon
PL	Desulfobacterota_E	C-S-09:Hydrogen oxidation	0.0866045	Carbon
PL	Desulfobacterota_E	N-S-06:Nitric oxide reduction	0.0866045	Nitrogen
PL	Desulfobacterota_E	N-S-08:Nitrite ammonification	0.0866045	Nitrogen
PL	Desulfobacterota_E	S-S-03:Sulfur oxidation	0.0866045	Sulfur
PL	Desulfobacterota_E	S-S-09:Thiosulfate disproportionation 2	0.0866045	Sulfur
PL	Firmicutes	C-S-01:Organic carbon oxidation	0.00976266	Carbon
PL	Firmicutes	C-S-05:Hydrogen generation	0.0162384	Carbon
PL	Firmicutes	C-S-06:Fermentation	0.00976266	Carbon
PL	Firmicutes	C-S-08:Methanotrophy	0.00499106	Carbon
PL	Firmicutes	N-S-06:Nitric oxide reduction	0.00499106	Nitrogen
PL	Firmicutes	N-S-08:Nitrite ammonification	0.00976266	Nitrogen
PL	Firmicutes	O-S-01:Iron reduction	0.00976266	Others
PL	Firmicutes	S-S-03:Sulfur oxidation	0.00976266	Sulfur
PL	Firmicutes	S-S-04:Sulfite oxidation	0.00976266	Sulfur
PL	Firmicutes	S-S-05:Sulfate reduction	0.00976266	Sulfur
PL	Firmicutes_A	C-S-01:Organic carbon oxidation	0.00507835	Carbon
PL	Firmicutes_A	C-S-02:Carbon fixation	0.00338691	Carbon
PL	Firmicutes_A	C-S-05:Hydrogen generation	0.00507835	Carbon
PL	Firmicutes_A	C-S-06:Fermentation	0.00507835	Carbon
PL	Firmicutes_A	C-S-08:Methanotrophy	0.00386881	Carbon
PL	Firmicutes_A	C-S-09:Hydrogen oxidation	0.00338691	Carbon
PL	Firmicutes_A	N-S-01:Nitrogen fixation	0.00338691	Nitrogen
PL	Firmicutes_A	O-S-01:Iron reduction	0.00386881	Others
PL	Firmicutes_A	S-S-03:Sulfur oxidation	0.00360454	Sulfur
PL	Firmicutes_B	C-S-01:Organic carbon oxidation	0.00510363	Carbon
PL	Firmicutes_B	C-S-02:Carbon fixation	0.00510363	Carbon
PL	Firmicutes_B	C-S-04:Acetate oxidation	0.00510363	Carbon
PL	Firmicutes_B	C-S-06:Fermentation	0.00510363	Carbon
PL	Firmicutes_B	N-S-08:Nitrite ammonification	0.00510363	Nitrogen
PL	Firmicutes_B	S-S-03:Sulfur oxidation	0.00510363	Sulfur
PL	Firmicutes_B	S-S-04:Sulfite oxidation	0.00510363	Sulfur
PL	Firmicutes_B	S-S-05:Sulfate reduction	0.00510363	Sulfur
PL	Firmicutes_C	C-S-01:Organic carbon oxidation	0.00411947	Carbon
PL	Firmicutes_C	C-S-02:Carbon fixation	0.00411947	Carbon
PL	Firmicutes_C	C-S-05:Hydrogen generation	0.00411947	Carbon
PL	Firmicutes_C	C-S-06:Fermentation	0.00411947	Carbon
PL	Firmicutes_C	C-S-08:Methanotrophy	0.00411947	Carbon
PL	Firmicutes_C	N-S-01:Nitrogen fixation	0.00411947	Nitrogen
PL	Firmicutes_C	O-S-01:Iron reduction	0.00411947	Others
PL	Firmicutes_C	O-S-05:Selenate reduction	0.00411947	Others
PL	Firmicutes_C	S-S-03:Sulfur oxidation	0.00411947	Sulfur
PL	Gammaproteobacteria	C-S-01:Organic carbon oxidation	0.0183164	Carbon
PL	Gammaproteobacteria	C-S-02:Carbon fixation	0.0198414	Carbon
PL	Gammaproteobacteria	C-S-04:Acetate oxidation	0.00892358	Carbon
PL	Gammaproteobacteria	C-S-05:Hydrogen generation	0.0084589	Carbon
PL	Gammaproteobacteria	C-S-06:Fermentation	0.0190369	Carbon
PL	Gammaproteobacteria	C-S-08:Methanotrophy	0.0316767	Carbon
PL	Gammaproteobacteria	C-S-09:Hydrogen oxidation	0.00803689	Carbon
PL	Gammaproteobacteria	N-S-01:Nitrogen fixation	0.00603419	Nitrogen
PL	Gammaproteobacteria	N-S-04:Nitrate reduction	0.030228	Nitrogen
PL	Gammaproteobacteria	N-S-05:Nitrite reduction	0.0195131	Nitrogen
PL	Gammaproteobacteria	N-S-06:Nitric oxide reduction	0.00777018	Nitrogen
PL	Gammaproteobacteria	N-S-08:Nitrite ammonification	0.00654182	Nitrogen
PL	Gammaproteobacteria	O-S-01:Iron reduction	0.00601382	Others
PL	Gammaproteobacteria	O-S-02:Iron oxidation	0.0229432	Others
PL	Gammaproteobacteria	O-S-04:Arsenite oxidation	0.0629262	Others
PL	Gammaproteobacteria	S-S-01:Sulfide oxidation	0.0180828	Sulfur
PL	Gammaproteobacteria	S-S-03:Sulfur oxidation	0.0228076	Sulfur
PL	Gammaproteobacteria	S-S-04:Sulfite oxidation	0.0046178	Sulfur
PL	Gammaproteobacteria	S-S-05:Sulfate reduction	0.0046178	Sulfur
PL	Gammaproteobacteria	S-S-06:Sulfite reduction	0.00611138	Sulfur
PL	Gammaproteobacteria	S-S-07:Thiosulfate oxidation	0.0399861	Sulfur
PL	Gammaproteobacteria	S-S-09:Thiosulfate disproportionation 2	0.00530404	Sulfur
PL	Gemmatimonadota	C-S-01:Organic carbon oxidation	0.0308884	Carbon
PL	Gemmatimonadota	C-S-04:Acetate oxidation	0.0410076	Carbon
PL	Gemmatimonadota	C-S-06:Fermentation	0.0308884	Carbon
PL	Gemmatimonadota	N-S-04:Nitrate reduction	0.0309963	Nitrogen
PL	Gemmatimonadota	N-S-05:Nitrite reduction	0.0120564	Nitrogen
PL	Gemmatimonadota	N-S-06:Nitric oxide reduction	0.0131599	Nitrogen
PL	Gemmatimonadota	N-S-07:Nitrous oxide reduction	0.0418737	Nitrogen
PL	Gemmatimonadota	N-S-08:Nitrite ammonification	0.0410076	Nitrogen
PL	Gemmatimonadota	O-S-01:Iron reduction	0.0308884	Others
PL	Gemmatimonadota	O-S-02:Iron oxidation	0.0305973	Others
PL	Gemmatimonadota	S-S-09:Thiosulfate disproportionation 2	0.0138639	Sulfur
PL	Halobacteriota	C-S-01:Organic carbon oxidation	0.020949	Carbon
PL	Halobacteriota	C-S-02:Carbon fixation	0.020949	Carbon
PL	Halobacteriota	C-S-04:Acetate oxidation	0.0206733	Carbon
PL	Halobacteriota	C-S-05:Hydrogen generation	0.020949	Carbon
PL	Halobacteriota	C-S-06:Fermentation	0.020949	Carbon
PL	Halobacteriota	C-S-07:Methanogenesis	0.0258492	Carbon
PL	Halobacteriota	C-S-08:Methanotrophy	0.00599072	Carbon
PL	Halobacteriota	N-S-01:Nitrogen fixation	0.0104712	Nitrogen
PL	Halobacteriota	N-S-04:Nitrate reduction	0.00599072	Nitrogen
PL	Halobacteriota	N-S-08:Nitrite ammonification	0.00911864	Nitrogen
PL	Halobacteriota	O-S-02:Iron oxidation	0.00911864	Others
PL	Halobacteriota	S-S-04:Sulfite oxidation	0.00759478	Sulfur
PL	Halobacteriota	S-S-05:Sulfate reduction	0.00759478	Sulfur
PL	Methylomirabilota	C-S-01:Organic carbon oxidation	0.0398134	Carbon
PL	Methylomirabilota	C-S-04:Acetate oxidation	0.0398134	Carbon
PL	Methylomirabilota	C-S-06:Fermentation	0.0398134	Carbon
PL	Methylomirabilota	N-S-03:Nitrite oxidation	0.0398134	Nitrogen
PL	Methylomirabilota	O-S-01:Iron reduction	0.0398134	Others
PL	Methylomirabilota	O-S-02:Iron oxidation	0.0398134	Others
PL	Methylomirabilota	S-S-03:Sulfur oxidation	0.0398134	Sulfur
PL	Methylomirabilota	S-S-04:Sulfite oxidation	0.0398134	Sulfur
PL	Methylomirabilota	S-S-05:Sulfate reduction	0.0398134	Sulfur
PL	Patescibacteria	C-S-01:Organic carbon oxidation	0.00778576	Carbon
PL	Patescibacteria	C-S-06:Fermentation	0.00778576	Carbon
PL	Patescibacteria	C-S-08:Methanotrophy	0.00665329	Carbon
PL	Spirochaetota	C-S-01:Organic carbon oxidation	0.00811411	Carbon
PL	Spirochaetota	C-S-05:Hydrogen generation	0.00811411	Carbon
PL	Spirochaetota	C-S-06:Fermentation	0.00811411	Carbon
PL	Spirochaetota	N-S-01:Nitrogen fixation	0.00811411	Nitrogen
PL	Spirochaetota	O-S-01:Iron reduction	0.00811411	Others
PL	Thermodesulfobiota	C-S-01:Organic carbon oxidation	0.010492	Carbon
PL	Thermodesulfobiota	C-S-05:Hydrogen generation	0.010492	Carbon
PL	Thermodesulfobiota	C-S-09:Hydrogen oxidation	0.010492	Carbon
PL	Thermodesulfobiota	O-S-05:Selenate reduction	0.010492	Others
PL	Thermoplasmatota	C-S-01:Organic carbon oxidation	0.00310455	Carbon
PL	Thermoplasmatota	C-S-04:Acetate oxidation	0.00310455	Carbon
PL	Thermoplasmatota	C-S-06:Fermentation	0.00310455	Carbon
PL	Thermoplasmatota	N-S-03:Nitrite oxidation	0.00310455	Nitrogen
PL	Thermoplasmatota	N-S-05:Nitrite reduction	0.00310455	Nitrogen
PL	Thermoplasmatota	S-S-03:Sulfur oxidation	0.00310455	Sulfur
PL	Thermoproteota	C-S-01:Organic carbon oxidation	0.0124252	Carbon
PL	Thermoproteota	C-S-02:Carbon fixation	0.0124059	Carbon
PL	Thermoproteota	C-S-04:Acetate oxidation	0.0117981	Carbon
PL	Thermoproteota	C-S-05:Hydrogen generation	0.00943064	Carbon
PL	Thermoproteota	C-S-06:Fermentation	0.0124252	Carbon
PL	Thermoproteota	N-S-02:Ammonia oxidation	0.0124342	Nitrogen
PL	Thermoproteota	O-S-01:Iron reduction	0.0145692	Others
PL	Thermoproteota	O-S-02:Iron oxidation	0.0124059	Others
PL	Thermoproteota	S-S-03:Sulfur oxidation	0.0124252	Sulfur
PL	Thermoproteota	S-S-04:Sulfite oxidation	0.0124342	Sulfur
PL	Thermoproteota	S-S-05:Sulfate reduction	0.0124342	Sulfur
PL	Verrucomicrobiota	C-S-01:Organic carbon oxidation	0.00874905	Carbon
PL	Verrucomicrobiota	C-S-04:Acetate oxidation	0.00906204	Carbon
PL	Verrucomicrobiota	C-S-05:Hydrogen generation	0.0127625	Carbon
PL	Verrucomicrobiota	C-S-06:Fermentation	0.00874905	Carbon
PL	Verrucomicrobiota	N-S-06:Nitric oxide reduction	0.0127625	Nitrogen
PL	Verrucomicrobiota	O-S-01:Iron reduction	0.00558053	Others
PL	Verrucomicrobiota	S-S-03:Sulfur oxidation	0.00558053	Sulfur
SUR, surface layer; SUB, subsurface layer; PL, permafrost layer

## Sheet: Fig. S4b-c
Fig. S4b							Fig. S4c
Site No.	Sample id	Layers	PCoA1	PCoA2			Gene compositional variations determined by Bray-Curtis dissimilarity
S01	SUR_1	SUR	-0.042563	-0.0524074			Layers	mean	sd	se	min	25th quantiles	median	75th quantiles	max
S02	SUR_2	SUR	-0.0631409	-0.0516618			PL	0.1	0.04	0	0.04	0.07	0.1	0.13	0.21
S03	SUR_3	SUR	-0.0667488	-0.00700062			SUB	0.1	0.03	0	0.04	0.08	0.1	0.12	0.2
S04	SUR_4	SUR	-0.0486229	-0.0602608			SUR	0.17	0.09	0.01	0.05	0.1	0.14	0.21	0.39
S05	SUR_5	SUR	-0.0352322	-0.0475624
S06	SUR_6	SUR	-0.0484891	-0.01129			Two-sided pairwise Wilcoxon test
S07	SUR_7	SUR	-0.0730595	-0.0190338			P-values		SUR	SUB
S08	SUR_8	SUR	-0.0587468	-0.0336943				SUB	0.31	NA
S09	SUR_9	SUR	-0.0450272	-0.0274913				PL	<0.001	<0.001
S10	SUR_10	SUR	-0.0317136	-0.0509292			All P-values were adjusted using the Benjamini-Hochberg false discovery rate procedure.
S11	SUR_11	SUR	-0.0519	-0.0222671			SUR, surface layer; SUB, subsurface layer; PL, permafrost layer
S12	SUR_12	SUR	-0.0418762	-0.0373456
S13	SUR_13	SUR	-0.0433552	-0.0345024
S14	SUR_15	SUR	-0.0441274	-0.0356538
S15	SUR_16	SUR	0.00132579	-0.0473012
S16	SUR_17	SUR	-0.026462	-0.0596855
S17	SUR_18	SUR	-0.0258788	-0.0402894
S18	SUR_19	SUR	-0.0322624	-0.0635656
S19	SUR_20	SUR	-0.0448193	-0.0636486
S20	SUR_21	SUR	-0.0283787	-0.0225183
S21	SUR_22	SUR	-0.0334075	-0.102787
S22	SUR_24	SUR	-0.0184117	-0.0999776
S01	SUB_1	SUB	0.0922009	0.070907
S02	SUB_2	SUB	0.0606739	0.0350624
S03	SUB_3	SUB	0.0743394	0.0587535
S04	SUB_4	SUB	0.0212847	-0.01719
S05	SUB_5	SUB	0.0480447	0.0433718
S06	SUB_6	SUB	0.0783332	0.0653342
S07	SUB_7	SUB	0.0178493	0.0122084
S08	SUB_8	SUB	0.0150657	0.0097521
S09	SUB_9	SUB	0.0383465	0.0263042
S10	SUB_10	SUB	0.0318754	-0.0113677
S11	SUB_11	SUB	0.0368798	-0.00710882
S12	SUB_12	SUB	0.03266	-0.00233572
S13	SUB_13	SUB	0.0291274	0.0184301
S14	SUB_15	SUB	0.0313693	0.00577551
S15	SUB_16	SUB	0.0297323	-0.00015672
S16	SUB_17	SUB	0.0429415	0.0065911
S17	SUB_18	SUB	0.0076229	-0.000292528
S18	SUB_19	SUB	0.0142285	-0.0597745
S19	SUB_20	SUB	0.000793681	-0.051678
S20	SUB_21	SUB	0.0164014	0.00681091
S21	SUB_22	SUB	-0.0138829	-0.0481103
S22	SUB_24	SUB	-0.0165737	-0.0410987
S01	PL_1	PL	0.0776872	0.0522246
S02	PL_2	PL	-0.185161	0.196107
S03	PL_3	PL	0.0929121	0.102648
S04	PL_4	PL	0.033409	0.0139001
S05	PL_5	PL	0.0522525	0.010921
S06	PL_6	PL	0.0707333	0.0431733
S07	PL_7	PL	0.0474487	-0.00211464
S08	PL_8	PL	0.0973937	0.101174
S09	PL_9	PL	0.0884568	0.0993483
S10	PL_10	PL	0.0591776	-0.0107988
S11	PL_11	PL	0.0475995	0.0486061
S12	PL_12	PL	0.0392033	-0.00920329
S13	PL_13	PL	0.0407413	0.0162857
S14	PL_15	PL	-0.117488	0.0905539
S15	PL_16	PL	0.0356411	-0.0169072
S16	PL_17	PL	0.0401362	-0.00074918
S17	PL_18	PL	-0.0648292	0.0561863
S18	PL_19	PL	0.013599	0.0150645
S19	PL_20	PL	-0.00794618	-0.039274
S20	PL_21	PL	0.0308502	-0.0175093
S21	PL_22	PL	-0.258639	0.180667
S22	PL_24	PL	-0.0195948	-0.0596182

[truncated: 4 more sheets: Fig. S5, Fig. S6a-d, Fig. S7a-l, Fig. S10]
